# Supplementary material for: Furin: A Potential Therapeutic Target for COVID-19
Source: iScience. 2020 Oct 5;23(10):101642. doi: 10.1016/j.isci.2020.101642 (PMC7534598; doi:10.1016/j.isci.2020.101642)
Supplement: Data S1. Generated Docking Model of Furin-Spike Complex, Related to Figure 3 [file mmc2.zip]

Archive with 1 entries (1 files):
- Data_S1_Furin-Spike complex.pdb
