# Supplementary material for: Furin: A Potential Therapeutic Target for COVID-19
Source: iScience. 2020 Oct 5;23(10):101642. doi: 10.1016/j.isci.2020.101642 (PMC7534598; doi:10.1016/j.isci.2020.101642)
Supplement: Data S1. Generated Docking Model of Furin-Spike Complex, Related to Figure 3 [file mmc2.zip › Data_S1_Furin-Spike complex.pdb]

HEADER                                                        F_S_REC_COPY_1
EXPDTA    THEORETICAL MODEL
REMARK   3                                                              
REMARK   3 REFINEMENT.                                                  
REMARK   3   PROGRAM 1                  ICM 3.7                     
REMARK   3   AUTHORS 1      R.ABAGYAN, M.TOTROV                         
SEQRES   1 A 1110  SER GLN CYS VAL ASN LEU THR THR ARG THR GLN LEU PRO 
SEQRES   2 A 1110  PRO ALA TYR THR ASN SER PHE THR ARG GLY VAL TYR TYR 
SEQRES   3 A 1110  PRO ASP LYS VAL PHE ARG SER SER VAL LEU HIS SER THR 
SEQRES   4 A 1110  GLN ASP LEU PHE LEU PRO PHE PHE SER ASN VAL THR TRP 
SEQRES   5 A 1110  PHE HIS ALA ILE HIS VAL SER GLY THR ASN GLY THR LYS 
SEQRES   6 A 1110  ARG PHE ASP ASN PRO VAL LEU PRO PHE ASN ASP GLY VAL 
SEQRES   7 A 1110  TYR PHE ALA SER THR GLU LYS SER ASN ILE ILE ARG GLY 
SEQRES   8 A 1110  TRP ILE PHE GLY THR THR LEU ASP SER LYS THR GLN SER 
SEQRES   9 A 1110  LEU LEU ILE VAL ASN ASN ALA THR ASN VAL VAL ILE LYS 
SEQRES  10 A 1110  VAL CYS GLU PHE GLN PHE CYS ASN ASP PRO PHE LEU GLY 
SEQRES  11 A 1110  VAL TYR TYR HIS LYS ASN ASN LYS SER TRP MET GLU SER 
SEQRES  12 A 1110  GLU PHE ARG VAL TYR SER SER ALA ASN ASN CYS THR PHE 
SEQRES  13 A 1110  GLU TYR VAL SER GLN PRO PHE LEU MET ASP LEU GLU GLY 
SEQRES  14 A 1110  LYS GLN GLY ASN PHE LYS ASN LEU ARG GLU PHE VAL PHE 
SEQRES  15 A 1110  LYS ASN ILE ASP GLY TYR PHE LYS ILE TYR SER LYS HIS 
SEQRES  16 A 1110  THR PRO ILE ASN LEU VAL ARG ASP LEU PRO GLN GLY PHE 
SEQRES  17 A 1110  SER ALA LEU GLU PRO LEU VAL ASP LEU PRO ILE GLY ILE 
SEQRES  18 A 1110  ASN ILE THR ARG PHE GLN THR LEU LEU ALA LEU HIE ARG 
SEQRES  19 A 1110  SER TYR LEU THR PRO GLY ASP SER SER SER GLY TRP THR 
SEQRES  20 A 1110  ALA GLY ALA ALA ALA TYR TYR VAL GLY TYR LEU GLN PRO 
SEQRES  21 A 1110  ARG THR PHE LEU LEU LYS TYR ASN GLU ASN GLY THR ILE 
SEQRES  22 A 1110  THR ASP ALA VAL ASP CYS ALA LEU ASP PRO LEU SER GLU 
SEQRES  23 A 1110  THR LYS CYS THR LEU LYS SER PHE THR VAL GLU LYS GLY 
SEQRES  24 A 1110  ILE TYR GLN THR SER ASN PHE ARG VAL GLN PRO THR GLU 
SEQRES  25 A 1110  SER ILE VAL ARG PHE PRO ASN ILE THR ASN LEU CYS PRO 
SEQRES  26 A 1110  PHE GLY GLU VAL PHE ASN ALA THR ARG PHE ALA SER VAL 
SEQRES  27 A 1110  TYR ALA TRP ASN ARG LYS ARG ILE SER ASN CYS VAL ALA 
SEQRES  28 A 1110  ASP TYR SER VAL LEU TYR ASN SER ALA SER PHE SER THR 
SEQRES  29 A 1110  PHE LYS CYS TYR GLY VAL SER PRO THR LYS LEU ASN ASP 
SEQRES  30 A 1110  LEU CYS PHE THR ASN VAL TYR ALA ASP SER PHE VAL ILE 
SEQRES  31 A 1110  ARG GLY ASP GLU VAL ARG GLN ILE ALA PRO GLY GLN THR 
SEQRES  32 A 1110  GLY LYS ILE ALA ASP TYR ASN TYR LYS LEU PRO ASP ASP 
SEQRES  33 A 1110  PHE THR GLY CYS VAL ILE ALA TRP ASN SER ASN ASN LEU 
SEQRES  34 A 1110  ASP SER LYS VAL GLY GLY ASN TYR ASN TYR LEU TYR ARG 
SEQRES  35 A 1110  LEU PHE ARG LYS SER ASN LEU LYS PRO PHE GLU ARG ASP 
SEQRES  36 A 1110  ILE SER THR GLU ILE TYR GLN ALA GLY SER THR PRO CYS 
SEQRES  37 A 1110  ASN GLY VAL GLU GLY PHE ASN CYS TYR PHE PRO LEU GLN 
SEQRES  38 A 1110  SER TYR GLY PHE GLN PRO THR ASN GLY VAL GLY TYR GLN 
SEQRES  39 A 1110  PRO TYR ARG VAL VAL VAL LEU SER PHE GLU LEU LEU HIS 
SEQRES  40 A 1110  ALA PRO ALA THR VAL CYS GLY PRO LYS LYS SER THR ASN 
SEQRES  41 A 1110  LEU VAL LYS ASN LYS CYS VAL ASN PHE ASN PHE ASN GLY 
SEQRES  42 A 1110  LEU THR GLY THR GLY VAL LEU THR GLU SER ASN LYS LYS 
SEQRES  43 A 1110  PHE LEU PRO PHE GLN GLN PHE GLY ARG ASP ILE ALA ASP 
SEQRES  44 A 1110  THR THR ASP ALA VAL ARG ASP PRO GLN THR LEU GLU ILE 
SEQRES  45 A 1110  LEU ASP ILE THR PRO CYS SER PHE GLY GLY VAL SER VAL 
SEQRES  46 A 1110  ILE THR PRO GLY THR ASN THR SER ASN GLN VAL ALA VAL 
SEQRES  47 A 1110  LEU TYR GLN ASP VAL ASN CYS THR GLU VAL PRO VAL ALA 
SEQRES  48 A 1110  ILE HIS ALA ASP GLN LEU THR PRO THR TRP ARG VAL TYR 
SEQRES  49 A 1110  SER THR GLY SER ASN VAL PHE GLN THR ARG ALA GLY CYS 
SEQRES  50 A 1110  LEU ILE GLY ALA GLU HIS VAL ASN ASN SER TYR GLU CYS 
SEQRES  51 A 1110  ASP ILE PRO ILE GLY ALA GLY ILE CYS ALA SER TYR GLN 
SEQRES  52 A 1110  THR GLN THR ASN SER PRO ARG ARG ALA ARG SER VAL ALA 
SEQRES  53 A 1110  SER GLN SER ILE ILE ALA TYR THR MET SER LEU GLY ALA 
SEQRES  54 A 1110  GLU ASN SER VAL ALA TYR SER ASN ASN SER ILE ALA ILE 
SEQRES  55 A 1110  PRO THR ASN PHE THR ILE SER VAL THR THR GLU ILE LEU 
SEQRES  56 A 1110  PRO VAL SER MET THR LYS THR SER VAL ASP CYS THR MET 
SEQRES  57 A 1110  TYR ILE CYS GLY ASP SER THR GLU CYS SER ASN LEU LEU 
SEQRES  58 A 1110  LEU GLN TYR GLY SER PHE CYS THR GLN LEU ASN ARG ALA 
SEQRES  59 A 1110  LEU THR GLY ILE ALA VAL GLU GLN ASP LYS ASN THR GLN 
SEQRES  60 A 1110  GLU VAL PHE ALA GLN VAL LYS GLN ILE TYR LYS THR PRO 
SEQRES  61 A 1110  PRO ILE LYS ASP PHE GLY GLY PHE ASN PHE SER GLN ILE 
SEQRES  62 A 1110  LEU PRO ASP PRO SER LYS PRO SER LYS ARG SER PHE ILE 
SEQRES  63 A 1110  GLU ASP LEU LEU PHE ASN LYS VAL THR LEU ALA ASP ALA 
SEQRES  64 A 1110  GLY PHE ILE LYS GLN TYR GLY ASP CYS LEU GLY ASP ILE 
SEQRES  65 A 1110  ALA ALA ARG ASP LEU ILE CYS ALA GLN LYS PHE ASN GLY 
SEQRES  66 A 1110  LEU THR VAL LEU PRO PRO LEU LEU THR ASP GLU MET ILE 
SEQRES  67 A 1110  ALA GLN TYR THR SER ALA LEU LEU ALA GLY THR ILE THR 
SEQRES  68 A 1110  SER GLY TRP THR PHE GLY ALA GLY ALA ALA LEU GLN ILE 
SEQRES  69 A 1110  PRO PHE ALA MET GLN MET ALA TYR ARG PHE ASN GLY ILE 
SEQRES  70 A 1110  GLY VAL THR GLN ASN VAL LEU TYR GLU ASN GLN LYS LEU 
SEQRES  71 A 1110  ILE ALA ASN GLN PHE ASN SER ALA ILE GLY LYS ILE GLN 
SEQRES  72 A 1110  ASP SER LEU SER SER THR ALA SER ALA LEU GLY LYS LEU 
SEQRES  73 A 1110  GLN ASP VAL VAL ASN GLN ASN ALA GLN ALA LEU ASN THR 
SEQRES  74 A 1110  LEU VAL LYS GLN LEU SER SER ASN PHE GLY ALA ILE SER 
SEQRES  75 A 1110  SER VAL LEU ASN ASP ILE LEU SER ARG LEU ASP LYS VAL 
SEQRES  76 A 1110  GLU ALA GLU VAL GLN ILE ASP ARG LEU ILE THR GLY ARG 
SEQRES  77 A 1110  LEU GLN SER LEU GLN THR TYR VAL THR GLN GLN LEU ILE 
SEQRES  78 A 1110  ARG ALA ALA GLU ILE ARG ALA SER ALA ASN LEU ALA ALA 
SEQRES  79 A 1110  THR LYS MET SER GLU CYS VAL LEU GLY GLN SER LYS ARG 
SEQRES  80 A 1110  VAL ASP PHE CYS GLY LYS GLY TYR HIS LEU MET SER PHE 
SEQRES  81 A 1110  PRO GLN SER ALA PRO HIS GLY VAL VAL PHE LEU HIS VAL 
SEQRES  82 A 1110  THR TYR VAL PRO ALA GLN GLU LYS ASN PHE THR THR ALA 
SEQRES  83 A 1110  PRO ALA ILE CYS HIS ASP GLY LYS ALA HIS PHE PRO ARG 
SEQRES  84 A 1110  GLU GLY VAL PHE VAL SER ASN GLY THR HIS TRP PHE VAL 
SEQRES  85 A 1110  THR GLN ARG ASN PHE TYR GLU PRO GLN ILE ILE THR THR 
SEQRES  86 A 1110  ASP ASN THR PHE VAL                                 
SEQRES   1 B  473  VAL TYR GLN GLU PRO THR ASP PRO LYS PHE PRO GLN GLN 
SEQRES   2 B  473  TRP TYR LEU SER GLY VAL THR GLN ARG ASP LEU ASN VAL 
SEQRES   3 B  473  LYS ALA ALA TRP ALA GLN GLY TYR THR GLY HIS GLY ILE 
SEQRES   4 B  473  VAL VAL SER ILE LEU ASP ASP GLY ILE GLU LYS ASN HIE 
SEQRES   5 B  473  PRO ASP LEU ALA GLY ASN TYR ASP PRO GLY ALA SER PHE 
SEQRES   6 B  473  ASP VAL ASN ASP GLN ASP PRO ASP PRO GLN PRO ARG TYR 
SEQRES   7 B  473  THR GLN MET ASN ASP ASN ARG HIS GLY THR ARG CYS ALA 
SEQRES   8 B  473  GLY GLU VAL ALA ALA VAL ALA ASN ASN GLY VAL CYS GLY 
SEQRES   9 B  473  VAL GLY VAL ALA TYR ASN ALA ARG ILE GLY GLY VAL ARG 
SEQRES  10 B  473  MET LEU ASP GLY GLU VAL THR ASP ALA VAL GLU ALA ARG 
SEQRES  11 B  473  SER LEU GLY LEU ASN PRO ASN HIE ILE HIE ILE TYR SER 
SEQRES  12 B  473  ALA SER TRP GLY PRO GLU ASP ASP GLY LYS THR VAL ASP 
SEQRES  13 B  473  GLY PRO ALA ARG LEU ALA GLU GLU ALA PHE PHE ARG GLY 
SEQRES  14 B  473  VAL SER GLN GLY ARG GLY GLY LEU GLY SER ILE PHE VAL 
SEQRES  15 B  473  TRP ALA SER GLY ASN GLY GLY ARG GLU HIS ASP SER CYS 
SEQRES  16 B  473  ASN CYS ASP GLY TYR THR ASN SER ILE TYR THR LEU SER 
SEQRES  17 B  473  ILE SER SER ALA THR GLN PHE GLY ASN VAL PRO TRP TYR 
SEQRES  18 B  473  SER GLU ALA CYS SER SER THR LEU ALA THR THR TYR SER 
SEQRES  19 B  473  SER GLY ASN GLN ASN GLU LYS GLN ILE VAL THR THR ASP 
SEQRES  20 B  473  LEU ARG GLN LYS CYS THR GLU SER HIE THR GLY THR SER 
SEQRES  21 B  473  ALA SER ALA PRO LEU ALA ALA GLY ILE ILE ALA LEU THR 
SEQRES  22 B  473  LEU GLU ALA ASN LYS ASN LEU THR TRP ARG ASP MET GLN 
SEQRES  23 B  473  HIE LEU VAL VAL GLN THR SER LYS PRO ALA HIS LEU ASN 
SEQRES  24 B  473  ALA ASN ASP TRP ALA THR ASN GLY VAL GLY ARG LYS VAL 
SEQRES  25 B  473  SER HIS SER TYR GLY TYR GLY LEU LEU ASP ALA GLY ALA 
SEQRES  26 B  473  MET VAL ALA LEU ALA GLN ASN TRP THR THR VAL ALA PRO 
SEQRES  27 B  473  GLN ARG LYS CYS ILE ILE ASP ILE LEU THR GLU PRO LYS 
SEQRES  28 B  473  ASP ILE GLY LYS ARG LEU GLU VAL ARG LYS THR VAL THR 
SEQRES  29 B  473  ALA CYS LEU GLY GLU PRO ASN HIE ILE THR ARG LEU GLU 
SEQRES  30 B  473  HIE ALA GLN ALA ARG LEU THR LEU SER TYR ASN ARG ARG 
SEQRES  31 B  473  GLY ASP LEU ALA ILE HIS LEU VAL SER PRO MET GLY THR 
SEQRES  32 B  473  ARG SER THR LEU LEU ALA ALA ARG PRO HIE ASP TYR SER 
SEQRES  33 B  473  ALA ASP GLY PHE ASN ASP TRP ALA PHE MET THR THR HIE 
SEQRES  34 B  473  SER TRP ASP GLU ASP PRO SER GLY GLU TRP VAL LEU GLU 
SEQRES  35 B  473  ILE GLU ASN THR SER GLU ALA ASN ASN TYR GLY THR LEU 
SEQRES  36 B  473  THR LYS PHE THR LEU VAL LEU TYR GLY THR ALA SER GLY 
SEQRES  37 B  473  SER LEU VAL PRO ARG                                 
HELIX    1  HA THR A   26  THR A   26  9
HELIX    2  HB THR A   37  THR A   37  9
HELIX    3  HC SER A   72C THR A   72E 1
HELIX    4  HD ASN A  122  ASN A  122  9
HELIX    5  HE PHE A  137  LEU A  138  1
HELIX    6  HF GLY A  139  ASN A  139F 1
HELIX    7  HG PHE A  150  PHE A  150  9
HELIX    8  HH PRO A  167  PRO A  167  9
HELIX    9  HI PHE A  213  PHE A  213  9
HELIX   10  HJ LEU A  235  LEU A  235  9
HELIX   11  HK PRO A  282  LEU A  283  1
HELIX   12  HL GLU A  285  LYS A  287  1
HELIX   13  HM THR A  289  LEU A  290  1
HELIX   14  HN GLY A  298  GLY A  298  9
HELIX   15  HO THR A  302  THR A  302  9
HELIX   16  HP PRO A  324  GLY A  326  1
HELIX   17  HQ PHE A  379  PHE A  379  9
HELIX   18  HR GLY A  391  ASP A  392  1
HELIX   19  HS VAL A  394  GLN A  396  1
HELIX   20  HT ILE A  405  ASN A  409  1
HELIX   21  HU ARG A  441  ARG A  441  9
HELIX   22  HV TYR A  460  TYR A  460  9
HELIX   23  HW TYR A  475  TYR A  475  9
HELIX   24  HX LEU A  478  LEU A  478  9
HELIX   25  HY VAL A  489  TYR A  491  1
HELIX    0  H@ VAL A  510  VAL A  510  9
HELIX    1  HA GLY A  536  GLY A  536  9
HELIX    2  HB ARG A  553  ARG A  553  9
HELIX    3  HC THR A  559  THR A  559  9
HELIX    4  HD VAL A  581  VAL A  581  9
HELIX    5  HE THR A  585  THR A  585  9
HELIX    6  HF PRO A  607  ILE A  610  1
HELIX    7  HG GLY A  653  GLY A  653  9
HELIX    8  HH ASN A  699  PHE A  700  1
HELIX    9  HI LYS A  715  LYS A  715  9
HELIX   10  HJ CYS A  720  CYS A  725  1
HELIX   11  HK GLU A  730  LEU A  734  1
HELIX   12  HL LEU A  735  TYR A  738  1
HELIX   13  HM LEU A  745  ALA A  748  1
HELIX   14  HN THR A  750  VAL A  754  1
HELIX   15  HO GLN A  756  PHE A  764  1
HELIX   16  HP ALA A  765  GLN A  766  1
HELIX   17  HQ PHE A  779  PHE A  779  9
HELIX   18  HR PHE A  782  PHE A  782  9
HELIX   19  HS PHE A  799  ASP A  802  1
HELIX   20  HT LEU A  804  PHE A  805  1
HELIX   21  HU ASP A  808D ASP A  808D 9
HELIX   22  HV PHE A  808G PHE A  808G 9
HELIX   23  HW GLN A  808J TYR A  808K 1
HELIX   24  HX ASP A  808M LEU A  808O 1
HELIX   25  HY ASP A  808Q ALA A  808S 1
HELIX    0  H@ LEU A  843  LEU A  843  9
HELIX    1  HA ASP A  849  THR A  865  1
HELIX    2  HB THR A  869  ALA A  872  1
HELIX    3  HC PHE A  880  ALA A  885  1
HELIX    4  HD ARG A  887  PHE A  888  1
HELIX    5  HE GLY A  890  ILE A  891  1
HELIX    6  HF ASN A  896  GLU A  900  1
HELIX    7  HG GLN A  902  SER A  919  1
HELIX    8  HH SER A  921  SER A  922  1
HELIX    9  HI ALA A  926  LYS A  946  1
HELIX   10  HJ LEU A  959  SER A  964  1
HELIX   11  HK ALA A  971  VAL A  973  1
HELIX   12  HL ILE A  975  ARG A  977  1
HELIX   13  HM ILE A  979  GLY A  981  1
HELIX   14  HN LEU A  983  GLN A  984  1
HELIX   15  HO LEU A  986  ALA A 1002  1
HELIX   16  HP ALA A 1004  LYS A 1010  1
HELIX   17  HQ MET A 1011  LEU A 1016  1
HELIX   18  HR HIS A 1030  HIS A 1030  9
HELIX   19  HS MET A 1032  MET A 1032  9
HELIX   20  HT VAL A 1047  THR A 1048  1
HELIX   21  HU PRO A 1051  PRO A 1051  9
HELIX   22  HV GLN A 1053  GLN A 1053  9
HELIX   23  HW ILE A 1063  ILE A 1063  9
HELIX   24  HX HIS A 1070  HIS A 1070  9
HELIX   25  HY PRO A 1072  PRO A 1072  9
HELIX    0  H@ VAL A 1086  VAL A 1086  9
HELIX    1  HA GLN A 1095  GLN A 1095  9
HELIX    2  HB THR A 1102  THR A 1102  9
HELIX    3  HC PHE B  118  GLN B  120  1
HELIX    4  HD VAL B  134  ALA B  139  1
HELIX    5  HE ASP B  154  ASP B  154  9
HELIX    6  HF ALA B  164  ASN B  166  1
HELIX    7  HG TYR B  167  TYR B  167  9
HELIX    8  HH PRO B  169  ALA B  171  1
HELIX    9  HI ASP B  179  ASP B  179  9
HELIX   10  HJ HIS B  194  ALA B  203  1
HELIX   11  HK ASP B  233  LEU B  240  1
HELIX   12  HL ASP B  264  ASP B  264  9
HELIX   13  HM ARG B  268  GLN B  280  1
HELIX   14  HN GLY B  281  GLY B  284  1
HELIX   15  HO GLY B  297  GLU B  299  1
HELIX   16  HP SER B  302  SER B  302  9
HELIX   17  HQ CYS B  303  CYS B  305  1
HELIX   18  HR ASP B  306  ASP B  306  9
HELIX   19  HS ALA B  332  ALA B  332  9
HELIX   20  HT ILE B  351  ILE B  351  9
HELIX   21  HU HIE B  364  HIE B  364  9
HELIX   22  HV THR B  367  ALA B  369  1
HELIX   23  HW SER B  370  ALA B  384  1
HELIX   24  HX TRP B  390  THR B  400  1
HELIX   25  HY LYS B  402  LYS B  402  9
HELIX    0  H@ SER B  421  SER B  421  9
HELIX    1  HA GLY B  425  GLY B  425  9
HELIX    2  HB LEU B  428  LEU B  428  9
HELIX    3  HC ALA B  431  GLN B  439  1
HELIX    4  HD ARG B  498  ASP B  500  1
HELIX    5  HE LEU B  516  LEU B  516  9
HELIX    6  HF PHE B  528  PHE B  528  9
SHEET    1  SA 1 TYR A  32  ASN A  34  0
SHEET    2  SB 1 VAL A  40  TYR A  41  0
SHEET    3  SC 1 LEU A  52  PHE A  59  0
SHEET    4  SD 1 ASN A  65  HIS A  72A 0
SHEET    5  SE 1 LYS A  72I ARG A  75  0
SHEET    6  SF 1 LEU A  81  PRO A  82  0
SHEET    7  SG 1 VAL A  87  GLU A  93  0
SHEET    8  SH 1 TRP A 101  GLY A 104  0
SHEET    9  SI 1 SER A 113  ASN A 118  0
SHEET   10  SJ 1 VAL A 123  PHE A 130  0
SHEET   11  SK 1 ALA A 156  ASN A 157  0
SHEET   12  SL 1 PHE A 161  VAL A 164  0
SHEET   13  SM 1 ASN A 181  ILE A 190  0
SHEET   14  SN 1 TYR A 193  HIS A 200  0
SHEET   15  SO 1 ALA A 215  PRO A 218  0
SHEET   16  SP 1 VAL A 220  PRO A 223  0
SHEET   17  SQ 1 ARG A 230  THR A 233  0
SHEET   18  SR 1 SER A 239A TYR A 239B 0
SHEET   19  SS 1 SER A 239J GLY A 239K 0
SHEET   20  ST 1 ALA A 250  TYR A 256  0
SHEET   21  SU 1 GLN A 258  LYS A 265  0
SHEET   22  SV 1 ASP A 274  ASP A 277  0
SHEET   23  SW 1 THR A 310  SER A 312  0
SHEET   24  SX 1 ASN A 321  LEU A 322  0
SHEET   25  SY 1 ASN A 341  ILE A 345  0
SHEET    0  S@ 1 CYS A 348  VAL A 349  0
SHEET    1  SA 1 THR A 363  CYS A 366  0
SHEET    2  SB 1 VAL A 382  ILE A 389  0
SHEET    3  SC 1 CYS A 419  ASN A 424  0
SHEET    4  SD 1 TYR A 494  SER A 500  0
SHEET    5  SE 1 VAL A 525  PHE A 527  0
SHEET    6  SF 1 VAL A 537  GLU A 540  0
SHEET    7  SG 1 PHE A 551  GLY A 552  0
SHEET    8  SH 1 ALA A 561  ARG A 563  0
SHEET    9  SI 1 ILE A 570  THR A 574  0
SHEET   10  SJ 1 VAL A 583  ILE A 584  0
SHEET   11  SK 1 VAL A 596  GLN A 599  0
SHEET   12  SL 1 CYS A 635  LEU A 636  0
SHEET   13  SM 1 GLU A 640  HIS A 641  0
SHEET   14  SN 1 ILE A 650  PRO A 651  0
SHEET   15  SO 1 ILE A 656  SER A 659  0
SHEET   16  SP 1 ILE A 675  THR A 678  0
SHEET   17  SQ 1 SER A 693  PRO A 697  0
SHEET   18  SR 1 THR A 706  PRO A 710  0
SHEET   19  SS 1 PRO A1035  ALA A1038  0
SHEET   20  ST 1 GLY A1041  LEU A1045  0
SHEET   21  SU 1 GLU A1054  THR A1059  0
SHEET   22  SV 1 VAL A1078  ASN A1080  0
SHEET   23  SW 1 HIS A1083  TRP A1084  0
SHEET   24  SX 1 VAL B 148  ASP B 153  0
SHEET   25  SY 1 PHE B 173  ASP B 174  0
SHEET    0  S@ 1 ARG B 220  ARG B 225  0
SHEET    1  SA 1 ILE B 249  ALA B 252  0
SHEET    2  SB 1 ILE B 288  ALA B 292  0
SHEET    3  SC 1 THR B 314  ALA B 320  0
SHEET    4  SD 1 ALA B 338  TYR B 341  0
SHEET    5  SE 1 THR B 353  ASP B 355  0
SHEET    6  SF 1 LYS B 359  THR B 361  0
SHEET    7  SG 1 ALA B 412  THR B 413  0
SHEET    8  SH 1 LYS B 419  VAL B 420  0
SHEET    9  SI 1 ARG B 448  ASP B 453  0
SHEET   10  SJ 1 LYS B 459  ASP B 460  0
SHEET   11  SK 1 ARG B 464  VAL B 471  0
SHEET   12  SL 1 ARG B 483  LEU B 484  0
SHEET   13  SM 1 ALA B 487  TYR B 495  0
SHEET   14  SN 1 LEU B 501  VAL B 506  0
SHEET   15  SO 1 ARG B 512  THR B 514  0
SHEET   16  SP 1 TRP B 531  THR B 535  0
SHEET   17  SQ 1 GLY B 545  ASN B 553  0
SHEET   18  SR 1 GLY B 561  LEU B 563  0
SHEET   19  SS 1 LYS B 565  THR B 573  0
LINK         VT1 CA  A 601                 O   ASP B 181
LINK         VT1 NA  A 605                 O   SER B 279
LINK         VT1 CA  A 603                 O   SER B 293
LINK         VT1 NA  A 604                 O   SER B 311
LINK         O   VAL B 205                 VT1 CA  A 602
LINK         O   SER B 544                 VT1 NA  A 606
LINK         O   GLY B 265                 VT1 NA  A 607
SSBOND   1 CYS A  128    CYS A  159 
SSBOND   2 CYS A  467    CYS A  474 
SSBOND   3 CYS A  524    CYS A  576 
SSBOND   4 CYS A  648    CYS A  657 
SSBOND   5 CYS A  725    CYS A  731 
SSBOND   6 CYS A 1014    CYS A 1025 
SSBOND   7 CYS B  211    CYS B  360 
SSBOND   8 CYS B  303    CYS B  333 
SSBOND   9 CYS B  450    CYS B  474 
ATOM      1  N   SER A   1     478.104  37.555 -35.000  0.00500.00           N
ATOM      2  CA  SER A   1     479.489  37.612 -34.564  0.00500.00           C
ATOM      3  C   SER A   1     480.405  37.865 -35.764  0.00500.00           C
ATOM      4  O   SER A   1     479.935  37.988 -36.893  0.00500.00           O
ATOM      5  HA  SER A   1     479.538  38.445 -33.863  0.00600.00           H
ATOM      6  CB  SER A   1     479.895  36.321 -33.850  0.00500.00           C
ATOM      7 1HB  SER A   1     479.331  35.485 -34.262  0.00600.00           H
ATOM      8 2HB  SER A   1     480.949  36.118 -34.039  0.00600.00           H
ATOM      9  HG  SER A   1     478.689  36.403 -32.254  0.00600.00           H
ATOM     10  OG  SER A   1     479.671  36.396 -32.444  0.00500.00           O
ATOM     11  HN  SER A   1     477.965  37.686 -35.982  0.00600.00           H
ATOM     12  N   GLN A  18     481.697  37.934 -35.476  1.00500.00           N
ATOM     13  CA  GLN A  18     482.726  38.365 -36.417  1.00500.00           C
ATOM     14  C   GLN A  18     484.132  38.118 -35.864  1.00500.00           C
ATOM     15  O   GLN A  18     484.366  38.210 -34.657  1.00500.00           O
ATOM     16  HA  GLN A  18     482.577  37.755 -37.308  0.00600.00           H
ATOM     17  CB  GLN A  18     482.528  39.843 -36.773  1.00500.00           C
ATOM     18 1HB  GLN A  18     483.259  40.140 -37.525  0.00600.00           H
ATOM     19 2HB  GLN A  18     481.542  39.986 -37.215  0.00600.00           H
ATOM     20  CG  GLN A  18     482.656  40.798 -35.596  1.00500.00           C
ATOM     21 1HG  GLN A  18     481.932  40.529 -34.826  0.00600.00           H
ATOM     22 2HG  GLN A  18     483.646  40.701 -35.151  0.00600.00           H
ATOM     23  CD  GLN A  18     482.435  42.252 -35.990  1.00500.00           C
ATOM     24  OE1 GLN A  18     482.228  42.583 -37.145  0.00500.00           O
ATOM     25  NE2 GLN A  18     482.491  43.103 -34.970  0.00500.00           N
ATOM     26 1HE2 GLN A  18     482.664  42.764 -34.045  0.00600.00           H
ATOM     27 2HE2 GLN A  18     482.357  44.081 -35.128  0.00600.00           H
ATOM     28  HN  GLN A  18     482.085  37.696 -34.586  0.00600.00           H
ATOM     29  N   CYS A  19     485.065  37.790 -36.759  1.00500.00           N
ATOM     30  CA  CYS A  19     486.436  37.450 -36.373  1.00500.00           C
ATOM     31  C   CYS A  19     487.254  38.732 -36.257  1.00500.00           C
ATOM     32  O   CYS A  19     488.123  39.040 -37.078  1.00500.00           O
ATOM     33  HA  CYS A  19     486.374  36.948 -35.408  0.00600.00           H
ATOM     34  CB  CYS A  19     487.052  36.483 -37.377  1.00500.00           C
ATOM     35 1HB  CYS A  19     487.020  36.916 -38.377  0.00600.00           H
ATOM     36 2HB  CYS A  19     488.102  36.315 -37.136  0.00600.00           H
ATOM     37  HG  CYS A  19     487.044  34.363 -38.397  0.00600.00           H
ATOM     38  SG  CYS A  19     486.247  34.867 -37.459  1.00500.00           S
ATOM     39  HN  CYS A  19     484.905  37.753 -37.745  0.00600.00           H
ATOM     40  N   VAL A  20     486.974  39.490 -35.199  1.00500.00           N
ATOM     41  CA  VAL A  20     487.650  40.757 -34.936  1.00500.00           C
ATOM     42  C   VAL A  20     488.804  40.501 -33.975  1.00500.00           C
ATOM     43  O   VAL A  20     488.595  40.157 -32.809  1.00500.00           O
ATOM     44  HA  VAL A  20     488.049  41.121 -35.883  0.00600.00           H
ATOM     45  HB  VAL A  20     486.249  41.378 -33.456  0.00600.00           H
ATOM     46  CB  VAL A  20     486.682  41.790 -34.368  1.00500.00           C
ATOM     47  CG1 VAL A  20     487.422  43.069 -34.006  1.00500.00           C
ATOM     48 1HG1 VAL A  20     488.165  42.853 -33.238  0.00600.00           H
ATOM     49 2HG1 VAL A  20     487.919  43.464 -34.892  0.00600.00           H
ATOM     50 3HG1 VAL A  20     486.712  43.805 -33.630  0.00600.00           H
ATOM     51  CG2 VAL A  20     485.539  42.066 -35.349  0.00500.00           C
ATOM     52 1HG2 VAL A  20     485.824  42.876 -36.019  0.00600.00           H
ATOM     53 2HG2 VAL A  20     485.336  41.167 -35.931  0.00600.00           H
ATOM     54 3HG2 VAL A  20     484.645  42.350 -34.793  0.00600.00           H
ATOM     55  HN  VAL A  20     486.288  39.256 -34.510  0.00600.00           H
ATOM     56  N   ASN A  21     490.024  40.663 -34.474  1.00500.00           N
ATOM     57  CA  ASN A  21     491.217  40.572 -33.648  1.00500.00           C
ATOM     58  C   ASN A  21     491.815  41.962 -33.462  1.00500.00           C
ATOM     59  O   ASN A  21     491.898  42.745 -34.411  1.00500.00           O
ATOM     60  HA  ASN A  21     490.882  40.135 -32.707  0.00600.00           H
ATOM     61  CB  ASN A  21     492.250  39.642 -34.286  1.00500.00           C
ATOM     62 1HB  ASN A  21     491.817  38.650 -34.420  0.00600.00           H
ATOM     63 2HB  ASN A  21     492.514  40.011 -35.277  0.00600.00           H
ATOM     64  CG  ASN A  21     493.507  39.543 -33.420  0.00500.00           C
ATOM     65  OD1 ASN A  21     493.460  39.214 -32.247  0.00500.00           O
ATOM     66  ND2 ASN A  21     494.631  39.848 -34.062  0.00500.00           N
ATOM     67 1HD2 ASN A  21     494.601  40.111 -35.027  0.00600.00           H
ATOM     68 2HD2 ASN A  21     495.508  39.814 -33.582  0.00600.00           H
ATOM     69  HN  ASN A  21     490.213  40.855 -35.437  0.00600.00           H
ATOM     70  N   LEU A  22     492.219  42.267 -32.232  1.00500.00           N
ATOM     71  CA  LEU A  22     492.925  43.514 -31.990  1.00500.00           C
ATOM     72  C   LEU A  22     494.330  43.438 -32.576  1.00500.00           C
ATOM     73  O   LEU A  22     494.880  42.355 -32.797  1.00500.00           O
ATOM     74  HA  LEU A  22     492.382  44.304 -32.510  0.00600.00           H
ATOM     75  CB  LEU A  22     492.994  43.831 -30.494  1.00500.00           C
ATOM     76 1HB  LEU A  22     493.452  42.983 -29.984  0.00600.00           H
ATOM     77 2HB  LEU A  22     493.656  44.684 -30.353  0.00600.00           H
ATOM     78  HG  LEU A  22     491.609  45.196 -29.658  0.00600.00           H
ATOM     79  CG  LEU A  22     491.657  44.127 -29.871  1.00500.00           C
ATOM     80  CD1 LEU A  22     490.517  43.807 -30.840  0.00500.00           C
ATOM     81 1HD1 LEU A  22     490.681  44.333 -31.780  0.00600.00           H
ATOM     82 2HD1 LEU A  22     490.489  42.733 -31.025  0.00600.00           H
ATOM     83 3HD1 LEU A  22     489.570  44.126 -30.405  0.00600.00           H
ATOM     84  CD2 LEU A  22     491.498  43.394 -28.537  0.00500.00           C
ATOM     85 1HD2 LEU A  22     491.566  42.319 -28.703  0.00600.00           H
ATOM     86 2HD2 LEU A  22     492.288  43.707 -27.854  0.00600.00           H
ATOM     87 3HD2 LEU A  22     490.527  43.634 -28.104  0.00600.00           H
ATOM     88  HN  LEU A  22     492.068  41.684 -31.433  0.00600.00           H
ATOM     89  N   THR A  23     494.914  44.609 -32.834  1.00500.00           N
ATOM     90  CA  THR A  23     496.196  44.658 -33.530  1.00500.00           C
ATOM     91  C   THR A  23     497.348  44.245 -32.619  1.00500.00           C
ATOM     92  O   THR A  23     498.031  43.251 -32.883  1.00500.00           O
ATOM     93  HA  THR A  23     496.173  43.937 -34.345  0.00600.00           H
ATOM     94  HB  THR A  23     497.402  46.116 -34.597  0.00600.00           H
ATOM     95  CB  THR A  23     496.439  46.061 -34.089  1.00500.00           C
ATOM     96  OG1 THR A  23     496.290  46.915 -32.958  0.00500.00           O
ATOM     97  HG1 THR A  23     496.718  47.800 -33.140  0.00600.00           H
ATOM     98  CG2 THR A  23     495.331  46.509 -35.044  0.00500.00           C
ATOM     99 1HG2 THR A  23     494.379  46.531 -34.513  0.00600.00           H
ATOM    100 2HG2 THR A  23     495.265  45.810 -35.878  0.00600.00           H
ATOM    101 3HG2 THR A  23     495.558  47.506 -35.421  0.00600.00           H
ATOM    102  HN  THR A  23     494.527  45.495 -32.579  0.00600.00           H
ATOM    103  N   THR A  24     497.574  44.991 -31.540  1.00500.00           N
ATOM    104  CA  THR A  24     498.718  44.752 -30.660  1.00500.00           C
ATOM    105  C   THR A  24     498.359  43.632 -29.692  1.00500.00           C
ATOM    106  O   THR A  24     497.690  43.838 -28.678  1.00500.00           O
ATOM    107  HA  THR A  24     499.555  44.413 -31.270  0.00600.00           H
ATOM    108  HB  THR A  24     498.964  45.923 -28.853  0.00600.00           H
ATOM    109  CB  THR A  24     499.111  46.030 -29.928  1.00500.00           C
ATOM    110  OG1 THR A  24     498.334  47.045 -30.557  0.00500.00           O
ATOM    111  HG1 THR A  24     498.313  47.864 -29.985  0.00600.00           H
ATOM    112  CG2 THR A  24     500.558  46.442 -30.206  0.00500.00           C
ATOM    113 1HG2 THR A  24     500.697  46.582 -31.278  0.00600.00           H
ATOM    114 2HG2 THR A  24     501.232  45.663 -29.850  0.00600.00           H
ATOM    115 3HG2 THR A  24     500.775  47.376 -29.688  0.00600.00           H
ATOM    116  HN  THR A  24     496.993  45.753 -31.256  0.00600.00           H
ATOM    117  N   ARG A  25     498.811  42.426 -30.015  1.00500.00           N
ATOM    118  CA  ARG A  25     498.595  41.248 -29.182  1.00500.00           C
ATOM    119  C   ARG A  25     499.959  40.844 -28.632  1.00500.00           C
ATOM    120  O   ARG A  25     500.790  40.276 -29.346  1.00500.00           O
ATOM    121  HA  ARG A  25     497.909  41.580 -28.403  0.00600.00           H
ATOM    122  CB  ARG A  25     497.937  40.111 -29.967  1.00500.00           C
ATOM    123 1HB  ARG A  25     496.967  40.437 -30.344  0.00600.00           H
ATOM    124 2HB  ARG A  25     498.547  39.861 -30.835  0.00600.00           H
ATOM    125  CG  ARG A  25     497.765  38.885 -29.084  1.00500.00           C
ATOM    126 1HG  ARG A  25     498.743  38.500 -28.796  0.00600.00           H
ATOM    127 2HG  ARG A  25     497.249  39.164 -28.165  0.00600.00           H
ATOM    128  CD  ARG A  25     496.974  37.794 -29.808  0.00500.00           C
ATOM    129 1HD  ARG A  25     496.766  36.969 -29.125  0.00600.00           H
ATOM    130 2HD  ARG A  25     496.012  38.187 -30.136  0.00600.00           H
ATOM    131  NE  ARG A  25     497.742  37.302 -30.974  0.00500.00           N
ATOM    132  HE  ARG A  25     497.463  37.609 -31.883  0.00600.00           H
ATOM    133  CZ  ARG A  25     498.788  36.468 -30.886  0.00500.00           C
ATOM    134  NH1 ARG A  25     499.206  36.024 -29.693  0.00500.00           N
ATOM    135 1HH1 ARG A  25     498.736  36.314 -28.859  0.00600.00           H
ATOM    136 2HH1 ARG A  25     499.987  35.402 -29.637  0.00600.00           H
ATOM    137  NH2 ARG A  25     499.410  36.086 -32.009  0.00500.00           N
ATOM    138 1HH2 ARG A  25     500.192  35.465 -31.962  0.00600.00           H
ATOM    139 2HH2 ARG A  25     499.092  36.423 -32.896  0.00600.00           H
ATOM    140  HN  ARG A  25     499.333  42.229 -30.846  0.00600.00           H
ATOM    141  N   THR A  26     500.195  41.140 -27.357  1.00500.00           N
ATOM    142  CA  THR A  26     501.479  40.842 -26.740  1.00500.00           C
ATOM    143  C   THR A  26     501.484  39.416 -26.202  1.00500.00           C
ATOM    144  O   THR A  26     500.534  38.984 -25.541  1.00500.00           O
ATOM    145  HA  THR A  26     502.251  40.900 -27.508  0.00600.00           H
ATOM    146  HB  THR A  26     502.722  42.350 -25.796  0.00600.00           H
ATOM    147  CB  THR A  26     501.775  41.839 -25.621  1.00500.00           C
ATOM    148  OG1 THR A  26     501.707  41.056 -24.432  0.00500.00           O
ATOM    149  HG1 THR A  26     502.630  40.814 -24.129  0.00600.00           H
ATOM    150  CG2 THR A  26     500.662  42.876 -25.449  0.00500.00           C
ATOM    151 1HG2 THR A  26     499.725  42.367 -25.220  0.00600.00           H
ATOM    152 2HG2 THR A  26     500.550  43.445 -26.371  0.00600.00           H
ATOM    153 3HG2 THR A  26     500.917  43.551 -24.634  0.00600.00           H
ATOM    154  HN  THR A  26     499.529  41.574 -26.751  0.00600.00           H
ATOM    155  N   GLN A  27     502.562  38.688 -26.488  1.00500.00           N
ATOM    156  CA  GLN A  27     502.691  37.288 -26.122  1.00500.00           C
ATOM    157  C   GLN A  27     502.866  37.126 -24.615  1.00500.00           C
ATOM    158  O   GLN A  27     503.410  38.007 -23.945  1.00500.00           O
ATOM    159  HA  GLN A  27     501.757  36.819 -26.431  0.00600.00           H
ATOM    160  CB  GLN A  27     503.878  36.669 -26.856  1.00500.00           C
ATOM    161 1HB  GLN A  27     504.768  37.276 -26.692  0.00600.00           H
ATOM    162 2HB  GLN A  27     504.087  35.679 -26.450  0.00600.00           H
ATOM    163  CG  GLN A  27     503.598  36.561 -28.357  0.00500.00           C
ATOM    164 1HG  GLN A  27     503.096  37.465 -28.702  0.00600.00           H
ATOM    165 2HG  GLN A  27     504.538  36.489 -28.902  0.00600.00           H
ATOM    166  CD  GLN A  27     502.729  35.339 -28.665  0.00500.00           C
ATOM    167  OE1 GLN A  27     501.530  35.323 -28.437  0.00500.00           O
ATOM    168  NE2 GLN A  27     503.399  34.319 -29.195  0.00500.00           N
ATOM    169 1HE2 GLN A  27     504.383  34.397 -29.357  0.00600.00           H
ATOM    170 2HE2 GLN A  27     502.919  33.475 -29.432  0.00600.00           H
ATOM    171  HN  GLN A  27     503.362  39.040 -26.974  0.00600.00           H
ATOM    172  N   LEU A  28     502.388  36.012 -24.052  1.00500.00           N
ATOM    173  CA  LEU A  28     502.601  35.762 -22.622  1.00500.00           C
ATOM    174  C   LEU A  28     504.056  35.433 -22.314  1.00500.00           C
ATOM    175  O   LEU A  28     504.747  34.781 -23.101  1.00500.00           O
ATOM    176  HA  LEU A  28     502.358  36.682 -22.089  0.00600.00           H
ATOM    177  CB  LEU A  28     501.643  34.681 -22.118  0.00500.00           C
ATOM    178 1HB  LEU A  28     500.632  34.949 -22.423  0.00600.00           H
ATOM    179 2HB  LEU A  28     501.889  33.744 -22.618  0.00600.00           H
ATOM    180  HG  LEU A  28     501.162  35.287 -20.125  0.00600.00           H
ATOM    181  CG  LEU A  28     501.642  34.437 -20.608  0.00500.00           C
ATOM    182  CD1 LEU A  28     500.822  33.195 -20.253  0.00500.00           C
ATOM    183 1HD1 LEU A  28     500.335  32.812 -21.151  0.00600.00           H
ATOM    184 2HD1 LEU A  28     501.482  32.429 -19.844  0.00600.00           H
ATOM    185 3HD1 LEU A  28     500.066  33.456 -19.514  0.00600.00           H
ATOM    186  CD2 LEU A  28     503.070  34.355 -20.065  0.00500.00           C
ATOM    187 1HD2 LEU A  28     503.760  34.154 -20.885  0.00600.00           H
ATOM    188 2HD2 LEU A  28     503.333  35.300 -19.591  0.00600.00           H
ATOM    189 3HD2 LEU A  28     503.134  33.550 -19.331  0.00600.00           H
ATOM    190  HN  LEU A  28     501.878  35.309 -24.549  0.00600.00           H
ATOM    191  N   PRO A  29     504.513  35.890 -21.149  1.00500.00           N
ATOM    192  CA  PRO A  29     505.870  35.593 -20.709  1.00500.00           C
ATOM    193  C   PRO A  29     505.982  34.238 -20.028  1.00500.00           C
ATOM    194  O   PRO A  29     507.107  33.786 -19.782  1.00500.00           O
ATOM    195  HA  PRO A  29     506.539  35.532 -21.567  0.00600.00           H
ATOM    196  CB  PRO A  29     506.197  36.737 -19.746  0.00500.00           C
ATOM    197 1HB  PRO A  29     506.860  36.409 -18.946  0.00600.00           H
ATOM    198 2HB  PRO A  29     506.696  37.561 -20.256  0.00600.00           H
ATOM    199  CG  PRO A  29     504.854  37.149 -19.215  0.00500.00           C
ATOM    200 1HG  PRO A  29     504.556  36.529 -18.369  0.00600.00           H
ATOM    201 2HG  PRO A  29     504.869  38.180 -18.863  0.00600.00           H
ATOM    202  CD  PRO A  29     503.905  36.985 -20.367  0.00500.00           C
ATOM    203 1HD  PRO A  29     502.901  36.731 -20.027  0.00600.00           H
ATOM    204 2HD  PRO A  29     503.822  37.901 -20.951  0.00600.00           H
ATOM    205  N   PRO A  30     504.844  33.600 -19.727  1.00445.81           N
ATOM    206  CA  PRO A  30     504.736  32.301 -19.052  1.00381.33           C
ATOM    207  C   PRO A  30     505.442  32.322 -17.692  1.00326.08           C
ATOM    208  O   PRO A  30     506.360  31.549 -17.414  1.00321.02           O
ATOM    209  HA  PRO A  30     503.692  32.073 -18.839  0.00457.60           H
ATOM    210  CB  PRO A  30     505.396  31.329 -20.032  0.00500.00           C
ATOM    211 1HB  PRO A  30     505.894  30.511 -19.512  0.00600.00           H
ATOM    212 2HB  PRO A  30     504.665  30.879 -20.705  0.00600.00           H
ATOM    213  CG  PRO A  30     506.377  32.187 -20.779  0.00500.00           C
ATOM    214 1HG  PRO A  30     507.318  32.272 -20.237  0.00600.00           H
ATOM    215 2HG  PRO A  30     506.609  31.762 -21.755  0.00600.00           H
ATOM    216  CD  PRO A  30     505.709  33.524 -20.917  0.00500.00           C
ATOM    217 1HD  PRO A  30     506.437  34.336 -20.935  0.00600.00           H
ATOM    218 2HD  PRO A  30     505.131  33.592 -21.838  0.00600.00           H
ATOM    219  N   ALA A  31     504.982  33.240 -16.848  1.00276.42           N
ATOM    220  CA  ALA A  31     505.487  33.348 -15.484  1.00246.71           C
ATOM    221  C   ALA A  31     504.881  32.214 -14.665  1.00221.11           C
ATOM    222  O   ALA A  31     503.691  32.238 -14.340  1.00218.86           O
ATOM    223  HA  ALA A  31     506.571  33.233 -15.520  0.00296.05           H
ATOM    224  CB  ALA A  31     505.152  34.709 -14.878  1.00240.02           C
ATOM    225 1HB  ALA A  31     505.606  35.496 -15.479  0.00288.02           H
ATOM    226 2HB  ALA A  31     504.070  34.842 -14.861  0.00288.02           H
ATOM    227 3HB  ALA A  31     505.539  34.760 -13.861  0.00288.02           H
ATOM    228  HN  ALA A  31     504.276  33.909 -17.079  0.00331.70           H
ATOM    229  N   TYR A  32     505.698  31.215 -14.346  1.00188.56           N
ATOM    230  CA  TYR A  32     505.211  30.032 -13.658  1.00162.03           C
ATOM    231  C   TYR A  32     504.975  30.324 -12.184  1.00142.66           C
ATOM    232  O   TYR A  32     505.660  31.144 -11.568  1.00125.33           O
ATOM    233  HA  TYR A  32     504.268  29.738 -14.120  0.00194.44           H
ATOM    234  CB  TYR A  32     506.203  28.881 -13.805  1.00169.13           C
ATOM    235 1HB  TYR A  32     507.154  29.175 -13.360  0.00202.96           H
ATOM    236 2HB  TYR A  32     505.838  28.025 -13.239  0.00202.96           H
ATOM    237  CG  TYR A  32     506.448  28.450 -15.239  1.00190.24           C
ATOM    238  HD1 TYR A  32     504.462  27.689 -15.504  0.00600.00           H
ATOM    239  CD1 TYR A  32     505.437  27.852 -15.962  0.00500.00           C
ATOM    240  HD2 TYR A  32     508.482  29.130 -15.247  0.00600.00           H
ATOM    241  CD2 TYR A  32     507.683  28.657 -15.819  0.00500.00           C
ATOM    242  CE1 TYR A  32     505.670  27.444 -17.323  0.00500.00           C
ATOM    243  HE1 TYR A  32     504.881  26.970 -17.906  0.00600.00           H
ATOM    244  HE2 TYR A  32     508.887  28.406 -17.651  0.00600.00           H
ATOM    245  CE2 TYR A  32     507.916  28.249 -17.180  0.00500.00           C
ATOM    246  CZ  TYR A  32     506.899  27.662 -17.865  0.00500.00           C
ATOM    247  OH  TYR A  32     507.119  27.276 -19.151  0.00500.00           O
ATOM    248  HH  TYR A  32     506.247  27.154 -19.624  0.00600.00           H
ATOM    249  HN  TYR A  32     506.676  31.207 -14.549  0.00226.27           H
ATOM    250  N   THR A  33     503.985  29.638 -11.618  1.00140.63           N
ATOM    251  CA  THR A  33     503.651  29.779 -10.211  1.00139.73           C
ATOM    252  C   THR A  33     503.400  28.400  -9.625  1.00123.24           C
ATOM    253  O   THR A  33     503.214  27.415 -10.346  1.00102.07           O
ATOM    254  HA  THR A  33     504.510  30.209  -9.694  0.00167.68           H
ATOM    255  HB  THR A  33     502.724  31.739 -10.063  0.00185.17           H
ATOM    256  CB  THR A  33     502.436  30.689 -10.010  1.00154.31           C
ATOM    257  OG1 THR A  33     501.886  30.265  -8.766  0.00500.00           O
ATOM    258  HG1 THR A  33     501.318  29.453  -8.902  0.00600.00           H
ATOM    259  CG2 THR A  33     501.324  30.413 -11.023  0.00500.00           C
ATOM    260 1HG2 THR A  33     500.624  29.689 -10.606  0.00600.00           H
ATOM    261 2HG2 THR A  33     501.758  30.014 -11.939  0.00600.00           H
ATOM    262 3HG2 THR A  33     500.796  31.341 -11.246  0.00600.00           H
ATOM    263  HN  THR A  33     503.405  28.987 -12.107  0.00168.76           H
ATOM    264  N   ASN A  34     503.397  28.334  -8.301  1.00130.03           N
ATOM    265  CA  ASN A  34     503.297  27.066  -7.600  1.00143.57           C
ATOM    266  C   ASN A  34     501.863  26.816  -7.155  1.00137.89           C
ATOM    267  O   ASN A  34     501.266  27.643  -6.459  1.00136.90           O
ATOM    268  HA  ASN A  34     503.639  26.316  -8.313  0.00172.28           H
ATOM    269  CB  ASN A  34     504.226  27.046  -6.389  1.00169.59           C
ATOM    270 1HB  ASN A  34     503.767  27.589  -5.564  0.00203.51           H
ATOM    271 2HB  ASN A  34     504.369  26.019  -6.053  0.00203.51           H
ATOM    272  CG  ASN A  34     505.582  27.670  -6.728  0.00500.00           C
ATOM    273  OD1 ASN A  34     506.006  28.653  -6.143  0.00500.00           O
ATOM    274  ND2 ASN A  34     506.237  27.045  -7.702  0.00500.00           N
ATOM    275 1HD2 ASN A  34     505.832  26.243  -8.142  0.00600.00           H
ATOM    276 2HD2 ASN A  34     507.132  27.378  -7.996  0.00600.00           H
ATOM    277  HN  ASN A  34     503.461  29.132  -7.702  0.00156.04           H
ATOM    278  N   SER A  35     501.320  25.666  -7.553  1.00135.56           N
ATOM    279  CA  SER A  35     500.034  25.191  -7.050  1.00135.88           C
ATOM    280  C   SER A  35     500.256  24.702  -5.626  1.00126.00           C
ATOM    281  O   SER A  35     500.438  23.509  -5.369  1.00142.25           O
ATOM    282  HA  SER A  35     499.375  26.059  -7.080  0.00163.06           H
ATOM    283  CB  SER A  35     499.486  24.080  -7.930  1.00146.24           C
ATOM    284 1HB  SER A  35     498.484  23.813  -7.596  0.00175.49           H
ATOM    285 2HB  SER A  35     499.395  24.441  -8.955  0.00175.49           H
ATOM    286  HG  SER A  35     500.008  22.302  -7.196  0.00173.35           H
ATOM    287  OG  SER A  35     500.335  22.948  -7.886  1.00144.46           O
ATOM    288  HN  SER A  35     501.743  25.048  -8.216  0.00162.67           H
ATOM    289  N   PHE A  36     500.240  25.655  -4.692  1.00112.23           N
ATOM    290  CA  PHE A  36     500.704  25.429  -3.328  1.00118.25           C
ATOM    291  C   PHE A  36     499.872  24.403  -2.578  1.00113.46           C
ATOM    292  O   PHE A  36     500.365  23.320  -2.260  1.00118.87           O
ATOM    293  HA  PHE A  36     501.728  25.061  -3.392  0.00141.90           H
ATOM    294  CB  PHE A  36     500.711  26.749  -2.560  1.00131.06           C
ATOM    295 1HB  PHE A  36     499.736  27.223  -2.666  0.00157.27           H
ATOM    296 2HB  PHE A  36     500.850  26.539  -1.499  0.00157.27           H
ATOM    297  CG  PHE A  36     501.792  27.729  -3.017  0.00500.00           C
ATOM    298  HD1 PHE A  36     503.340  26.727  -1.960  0.00600.00           H
ATOM    299  CD1 PHE A  36     503.079  27.560  -2.611  0.00500.00           C
ATOM    300  HD2 PHE A  36     500.435  28.906  -4.154  0.00600.00           H
ATOM    301  CD2 PHE A  36     501.466  28.770  -3.830  0.00500.00           C
ATOM    302  CE1 PHE A  36     504.083  28.472  -3.036  0.00500.00           C
ATOM    303  HE1 PHE A  36     505.115  28.336  -2.711  0.00600.00           H
ATOM    304  CE2 PHE A  36     502.470  29.681  -4.254  0.00500.00           C
ATOM    305  HE2 PHE A  36     502.209  30.515  -4.905  0.00600.00           H
ATOM    306  CZ  PHE A  36     503.757  29.512  -3.849  0.00500.00           C
ATOM    307  HZ  PHE A  36     504.528  30.211  -4.175  0.00600.00           H
ATOM    308  HN  PHE A  36     499.914  26.586  -4.848  0.00134.68           H
ATOM    309  N   THR A  37     498.612  24.722  -2.302  1.00104.37           N
ATOM    310  CA  THR A  37     497.708  23.775  -1.661  1.00 99.03           C
ATOM    311  C   THR A  37     496.335  23.851  -2.315  1.00107.77           C
ATOM    312  O   THR A  37     495.302  23.865  -1.641  1.00116.88           O
ATOM    313  HA  THR A  37     498.092  22.768  -1.827  0.00118.84           H
ATOM    314  HB  THR A  37     498.600  23.995   0.308  0.00127.39           H
ATOM    315  CB  THR A  37     497.612  24.017  -0.152  1.00106.16           C
ATOM    316  OG1 THR A  37     496.701  23.020   0.302  0.00500.00           O
ATOM    317  HG1 THR A  37     497.026  22.625   1.162  0.00600.00           H
ATOM    318  CG2 THR A  37     496.919  25.338   0.186  0.00500.00           C
ATOM    319 1HG2 THR A  37     495.870  25.283  -0.106  0.00600.00           H
ATOM    320 2HG2 THR A  37     497.404  26.151  -0.353  0.00600.00           H
ATOM    321 3HG2 THR A  37     496.989  25.520   1.259  0.00600.00           H
ATOM    322  HN  THR A  37     498.201  25.610  -2.508  0.00125.24           H
ATOM    323  N   ARG A  38     496.306  23.909  -3.640  1.00116.33           N
ATOM    324  CA  ARG A  38     495.066  24.137  -4.361  1.00122.37           C
ATOM    325  C   ARG A  38     494.780  22.987  -5.316  1.00121.52           C
ATOM    326  O   ARG A  38     495.628  22.130  -5.576  1.00128.34           O
ATOM    327  HA  ARG A  38     494.300  24.200  -3.588  0.00146.84           H
ATOM    328  CB  ARG A  38     495.125  25.465  -5.117  1.00127.92           C
ATOM    329 1HB  ARG A  38     495.960  25.452  -5.817  0.00153.50           H
ATOM    330 2HB  ARG A  38     494.217  25.592  -5.707  0.00153.50           H
ATOM    331  CG  ARG A  38     495.278  26.634  -4.186  1.00136.80           C
ATOM    332 1HG  ARG A  38     494.490  26.608  -3.432  0.00164.16           H
ATOM    333 2HG  ARG A  38     496.228  26.558  -3.657  0.00164.16           H
ATOM    334  CD  ARG A  38     495.226  27.961  -4.886  1.00139.35           C
ATOM    335 1HD  ARG A  38     495.967  27.990  -5.685  0.00167.22           H
ATOM    336 2HD  ARG A  38     494.249  28.099  -5.351  0.00167.22           H
ATOM    337  NE  ARG A  38     495.480  29.031  -3.928  1.00145.12           N
ATOM    338  HE  ARG A  38     496.416  29.373  -3.846  0.00174.14           H
ATOM    339  CZ  ARG A  38     494.550  29.581  -3.156  1.00144.73           C
ATOM    340  NH1 ARG A  38     493.296  29.160  -3.216  1.00141.00           N
ATOM    341 1HH1 ARG A  38     493.045  28.424  -3.845  0.00169.20           H
ATOM    342 2HH1 ARG A  38     492.600  29.578  -2.632  0.00169.20           H
ATOM    343  NH2 ARG A  38     494.881  30.549  -2.312  1.00153.26           N
ATOM    344 1HH2 ARG A  38     494.182  30.965  -1.730  0.00183.91           H
ATOM    345 2HH2 ARG A  38     495.829  30.863  -2.259  0.00183.91           H
ATOM    346  HN  ARG A  38     497.110  23.802  -4.222  0.00139.60           H
ATOM    347  N   GLY A  39     493.561  22.983  -5.838  1.00111.39           N
ATOM    348  CA  GLY A  39     493.131  21.915  -6.716  1.00108.74           C
ATOM    349  C   GLY A  39     492.622  20.699  -5.983  1.00105.15           C
ATOM    350  O   GLY A  39     492.830  19.569  -6.443  1.00107.38           O
ATOM    351 1HA  GLY A  39     492.339  22.276  -7.372  0.00130.49           H
ATOM    352 2HA  GLY A  39     493.959  21.610  -7.355  0.00130.49           H
ATOM    353  HN  GLY A  39     492.876  23.692  -5.667  0.00133.67           H
ATOM    354  N   VAL A  40     491.971  20.895  -4.844  1.00 91.83           N
ATOM    355  CA  VAL A  40     491.443  19.809  -4.033  1.00 79.30           C
ATOM    356  C   VAL A  40     489.929  19.906  -4.040  1.00 75.89           C
ATOM    357  O   VAL A  40     489.361  20.924  -3.632  1.00 77.49           O
ATOM    358  HA  VAL A  40     491.745  18.872  -4.501  0.00 95.16           H
ATOM    359  HB  VAL A  40     491.659  20.815  -2.157  0.00 89.21           H
ATOM    360  CB  VAL A  40     491.980  19.870  -2.595  1.00 74.34           C
ATOM    361  CG1 VAL A  40     491.399  18.747  -1.779  1.00 75.30           C
ATOM    362 1HG1 VAL A  40     490.321  18.883  -1.690  0.00 90.36           H
ATOM    363 2HG1 VAL A  40     491.606  17.796  -2.271  0.00 90.36           H
ATOM    364 3HG1 VAL A  40     491.848  18.749  -0.786  0.00 90.36           H
ATOM    365  CG2 VAL A  40     493.486  19.817  -2.600  1.00 74.76           C
ATOM    366 1HG2 VAL A  40     493.825  19.220  -3.447  0.00 89.71           H
ATOM    367 2HG2 VAL A  40     493.885  20.827  -2.686  0.00 89.71           H
ATOM    368 3HG2 VAL A  40     493.837  19.365  -1.673  0.00 89.71           H
ATOM    369  HN  VAL A  40     491.791  21.796  -4.451  0.00110.20           H
ATOM    370  N   TYR A  41     489.273  18.846  -4.496  1.00 76.40           N
ATOM    371  CA  TYR A  41     487.825  18.850  -4.601  1.00 79.90           C
ATOM    372  C   TYR A  41     487.264  17.613  -3.923  1.00 92.87           C
ATOM    373  O   TYR A  41     487.988  16.647  -3.671  1.00101.71           O
ATOM    374  HA  TYR A  41     487.454  19.745  -4.102  0.00 95.88           H
ATOM    375  CB  TYR A  41     487.374  18.925  -6.062  1.00 70.94           C
ATOM    376 1HB  TYR A  41     486.285  18.927  -6.096  0.00 85.13           H
ATOM    377 2HB  TYR A  41     487.708  19.872  -6.487  0.00 85.13           H
ATOM    378  CG  TYR A  41     487.871  17.809  -6.954  1.00 66.11           C
ATOM    379  HD1 TYR A  41     489.682  18.821  -7.514  0.00 78.92           H
ATOM    380  CD1 TYR A  41     489.074  17.923  -7.631  1.00 65.77           C
ATOM    381  HD2 TYR A  41     486.165  16.563  -6.634  0.00 84.35           H
ATOM    382  CD2 TYR A  41     487.118  16.661  -7.152  1.00 70.29           C
ATOM    383  CE1 TYR A  41     489.524  16.916  -8.457  1.00 74.88           C
ATOM    384  HE1 TYR A  41     490.476  17.007  -8.978  0.00 89.86           H
ATOM    385  HE2 TYR A  41     486.952  14.756  -8.109  0.00 93.40           H
ATOM    386  CE2 TYR A  41     487.561  15.650  -7.977  1.00 77.83           C
ATOM    387  CZ  TYR A  41     488.762  15.783  -8.625  1.00 77.71           C
ATOM    388  OH  TYR A  41     489.199  14.773  -9.447  1.00 74.05           O
ATOM    389  HH  TYR A  41     490.125  14.499  -9.188  0.00 88.86           H
ATOM    390  HN  TYR A  41     489.715  17.999  -4.789  0.00 91.68           H
ATOM    391  N   TYR A  42     485.972  17.665  -3.610  1.00 89.16           N
ATOM    392  CA  TYR A  42     485.277  16.491  -3.107  1.00 84.92           C
ATOM    393  C   TYR A  42     485.201  15.467  -4.230  1.00 85.98           C
ATOM    394  O   TYR A  42     484.584  15.732  -5.268  1.00 86.29           O
ATOM    395  HA  TYR A  42     485.851  16.095  -2.269  0.00101.90           H
ATOM    396  CB  TYR A  42     483.887  16.851  -2.592  1.00 85.53           C
ATOM    397 1HB  TYR A  42     483.338  17.359  -3.385  0.00102.64           H
ATOM    398 2HB  TYR A  42     483.344  15.933  -2.367  0.00102.64           H
ATOM    399  CG  TYR A  42     483.915  17.728  -1.367  1.00 87.65           C
ATOM    400  HD1 TYR A  42     484.323  16.115  -0.006  0.00122.03           H
ATOM    401  CD1 TYR A  42     484.153  17.186  -0.113  1.00101.69           C
ATOM    402  HD2 TYR A  42     483.500  19.527  -2.438  0.00114.73           H
ATOM    403  CD2 TYR A  42     483.695  19.089  -1.459  1.00 95.61           C
ATOM    404  CE1 TYR A  42     484.181  17.977   1.011  1.00106.10           C
ATOM    405  HE1 TYR A  42     484.374  17.545   1.992  0.00127.32           H
ATOM    406  HE2 TYR A  42     483.534  20.960  -0.436  0.00130.00           H
ATOM    407  CE2 TYR A  42     483.715  19.889  -0.338  1.00108.33           C
ATOM    408  CZ  TYR A  42     483.962  19.327   0.892  1.00103.54           C
ATOM    409  OH  TYR A  42     483.987  20.120   2.012  1.00 91.91           O
ATOM    410  HH  TYR A  42     483.535  20.992   1.824  0.00110.29           H
ATOM    411  HN  TYR A  42     485.408  18.486  -3.697  0.00106.99           H
ATOM    412  N   PRO A  43     485.834  14.305  -4.066  1.00 89.03           N
ATOM    413  CA  PRO A  43     485.974  13.384  -5.203  1.00 90.60           C
ATOM    414  C   PRO A  43     484.688  12.680  -5.571  1.00 97.72           C
ATOM    415  O   PRO A  43     484.536  12.257  -6.722  1.00100.35           O
ATOM    416  HA  PRO A  43     486.251  13.935  -6.102  0.00108.72           H
ATOM    417  CB  PRO A  43     487.031  12.393  -4.711  1.00 97.45           C
ATOM    418 1HB  PRO A  43     486.877  11.400  -5.133  0.00116.94           H
ATOM    419 2HB  PRO A  43     488.037  12.706  -4.993  0.00116.94           H
ATOM    420  CG  PRO A  43     486.858  12.387  -3.235  1.00102.07           C
ATOM    421 1HG  PRO A  43     486.083  11.684  -2.931  0.00122.48           H
ATOM    422 2HG  PRO A  43     487.777  12.085  -2.732  0.00122.48           H
ATOM    423  CD  PRO A  43     486.483  13.788  -2.852  1.00 95.14           C
ATOM    424 1HD  PRO A  43     485.842  13.805  -1.970  0.00114.17           H
ATOM    425 2HD  PRO A  43     487.361  14.392  -2.622  0.00114.17           H
ATOM    426  N   ASP A  44     483.759  12.544  -4.636  1.00118.57           N
ATOM    427  CA  ASP A  44     482.492  11.890  -4.896  1.00138.60           C
ATOM    428  C   ASP A  44     481.433  12.452  -3.962  1.00134.36           C
ATOM    429  O   ASP A  44     481.726  13.219  -3.043  1.00131.30           O
ATOM    430  HA  ASP A  44     482.273  12.094  -5.944  0.00166.32           H
ATOM    431  CB  ASP A  44     482.612  10.366  -4.755  1.00162.98           C
ATOM    432 1HB  ASP A  44     481.625   9.911  -4.834  0.00195.58           H
ATOM    433 2HB  ASP A  44     483.214   9.968  -5.572  0.00195.58           H
ATOM    434  CG  ASP A  44     483.239   9.943  -3.436  1.00177.26           C
ATOM    435  OD1 ASP A  44     483.737  10.814  -2.690  1.00190.32           O
ATOM    436  OD2 ASP A  44     483.235   8.732  -3.144  1.00186.82           O
ATOM    437  HN  ASP A  44     483.858  12.875  -3.697  0.00142.28           H
ATOM    438  N   LYS A  45     480.192  12.038  -4.198  1.00128.11           N
ATOM    439  CA  LYS A  45     479.043  12.589  -3.493  1.00129.68           C
ATOM    440  C   LYS A  45     478.776  11.848  -2.184  1.00 98.16           C
ATOM    441  O   LYS A  45     477.624  11.599  -1.812  1.00103.92           O
ATOM    442  HA  LYS A  45     479.281  13.622  -3.239  0.00155.62           H
ATOM    443  CB  LYS A  45     477.826  12.546  -4.433  1.00162.02           C
ATOM    444 1HB  LYS A  45     476.963  12.987  -3.935  0.00194.42           H
ATOM    445 2HB  LYS A  45     478.025  13.148  -5.318  0.00194.42           H
ATOM    446  CG  LYS A  45     477.416  11.134  -4.913  1.00193.89           C
ATOM    447 1HG  LYS A  45     477.564  10.415  -4.108  0.00232.67           H
ATOM    448 2HG  LYS A  45     476.354  11.124  -5.157  0.00232.67           H
ATOM    449  CD  LYS A  45     478.178  10.639  -6.127  1.00212.10           C
ATOM    450 1HD  LYS A  45     478.719  11.468  -6.585  0.00254.52           H
ATOM    451 2HD  LYS A  45     478.922   9.905  -5.819  0.00254.52           H
ATOM    452  CE  LYS A  45     477.230  10.014  -7.152  0.00500.00           C
ATOM    453 1HE  LYS A  45     476.428  10.713  -7.389  0.00600.00           H
ATOM    454 2HE  LYS A  45     477.766   9.817  -8.080  0.00600.00           H
ATOM    455  NZ  LYS A  45     476.657   8.754  -6.626  0.00500.00           N
ATOM    456 1HZ  LYS A  45     476.036   8.351  -7.318  0.00600.00           H
ATOM    457 2HZ  LYS A  45     477.406   8.102  -6.422  0.00600.00           H
ATOM    458 3HZ  LYS A  45     476.137   8.948  -5.778  0.00600.00           H
ATOM    459  HN  LYS A  45     479.955  11.331  -4.865  0.00153.73           H
ATOM    460  N   VAL A  46     479.825  11.605  -1.413  1.00 82.54           N
ATOM    461  CA  VAL A  46     479.740  10.751  -0.238  1.00 80.59           C
ATOM    462  C   VAL A  46     480.194  11.553   0.967  1.00 74.81           C
ATOM    463  O   VAL A  46     481.301  12.100   0.969  1.00 82.68           O
ATOM    464  HA  VAL A  46     478.694  10.471  -0.110  0.00 96.71           H
ATOM    465  HB  VAL A  46     481.636   9.791  -0.503  0.00105.61           H
ATOM    466  CB  VAL A  46     480.596   9.482  -0.397  1.00 88.01           C
ATOM    467  CG1 VAL A  46     480.481   8.623   0.831  1.00 88.29           C
ATOM    468 1HG1 VAL A  46     480.847   9.176   1.696  0.00105.95           H
ATOM    469 2HG1 VAL A  46     479.438   8.351   0.988  0.00105.95           H
ATOM    470 3HG1 VAL A  46     481.077   7.720   0.699  0.00105.95           H
ATOM    471  CG2 VAL A  46     480.203   8.710  -1.659  0.00500.00           C
ATOM    472 1HG2 VAL A  46     479.153   8.425  -1.598  0.00600.00           H
ATOM    473 2HG2 VAL A  46     480.359   9.340  -2.534  0.00600.00           H
ATOM    474 3HG2 VAL A  46     480.818   7.814  -1.743  0.00600.00           H
ATOM    475  HN  VAL A  46     480.737  11.981  -1.574  0.00 99.05           H
ATOM    476  N   PHE A  47     479.345  11.637   1.982  1.00 66.93           N
ATOM    477  CA  PHE A  47     479.732  12.348   3.188  1.00 67.87           C
ATOM    478  C   PHE A  47     480.652  11.488   4.034  1.00 71.88           C
ATOM    479  O   PHE A  47     480.360  10.324   4.314  1.00 82.86           O
ATOM    480  HA  PHE A  47     480.256  13.251   2.876  0.00 81.44           H
ATOM    481  CB  PHE A  47     478.509  12.752   3.999  1.00 69.25           C
ATOM    482 1HB  PHE A  47     477.869  13.383   3.382  0.00 83.10           H
ATOM    483 2HB  PHE A  47     477.935  11.857   4.242  0.00 83.10           H
ATOM    484  CG  PHE A  47     478.843  13.480   5.264  1.00 78.18           C
ATOM    485  HD1 PHE A  47     479.466  15.267   4.258  0.00102.90           H
ATOM    486  CD1 PHE A  47     479.325  14.772   5.218  1.00 85.75           C
ATOM    487  HD2 PHE A  47     478.277  11.866   6.544  0.00104.57           H
ATOM    488  CD2 PHE A  47     478.663  12.883   6.495  1.00 87.14           C
ATOM    489  CE1 PHE A  47     479.632  15.448   6.370  1.00 93.58           C
ATOM    490  HE1 PHE A  47     480.017  16.467   6.319  0.00112.30           H
ATOM    491  CE2 PHE A  47     478.969  13.561   7.655  1.00 94.46           C
ATOM    492  HE2 PHE A  47     478.825  13.079   8.622  0.00113.35           H
ATOM    493  CZ  PHE A  47     479.455  14.843   7.593  1.00 91.70           C
ATOM    494  HZ  PHE A  47     479.701  15.382   8.508  0.00110.04           H
ATOM    495  HN  PHE A  47     478.429  11.236   1.981  0.00 80.32           H
ATOM    496  N   ARG A  48     481.779  12.065   4.432  1.00 70.74           N
ATOM    497  CA  ARG A  48     482.717  11.400   5.315  1.00 69.28           C
ATOM    498  C   ARG A  48     483.058  12.349   6.448  1.00 69.50           C
ATOM    499  O   ARG A  48     483.401  13.511   6.222  1.00 67.12           O
ATOM    500  HA  ARG A  48     482.188  10.516   5.669  0.00 83.14           H
ATOM    501  CB  ARG A  48     483.976  10.967   4.564  1.00 71.44           C
ATOM    502 1HB  ARG A  48     484.410  11.825   4.049  0.00 85.73           H
ATOM    503 2HB  ARG A  48     484.722  10.609   5.273  0.00 85.73           H
ATOM    504  CG  ARG A  48     483.708   9.876   3.548  1.00 73.26           C
ATOM    505 1HG  ARG A  48     483.299   8.999   4.050  0.00 87.91           H
ATOM    506 2HG  ARG A  48     482.958  10.214   2.834  0.00 87.91           H
ATOM    507  CD  ARG A  48     484.948   9.475   2.800  1.00 75.90           C
ATOM    508 1HD  ARG A  48     485.347  10.330   2.255  0.00 91.08           H
ATOM    509 2HD  ARG A  48     485.720   9.155   3.501  0.00 91.08           H
ATOM    510  NE  ARG A  48     484.662   8.394   1.867  1.00 81.06           N
ATOM    511  HE  ARG A  48     484.753   7.454   2.196  0.00 97.27           H
ATOM    512  CZ  ARG A  48     484.289   8.578   0.607  1.00 88.56           C
ATOM    513  NH1 ARG A  48     484.160   9.806   0.128  1.00 89.62           N
ATOM    514 1HH1 ARG A  48     484.345  10.594   0.715  0.00107.54           H
ATOM    515 2HH1 ARG A  48     483.879   9.945  -0.822  0.00107.54           H
ATOM    516  NH2 ARG A  48     484.046   7.536  -0.174  1.00 86.85           N
ATOM    517 1HH2 ARG A  48     483.764   7.677  -1.123  0.00104.22           H
ATOM    518 2HH2 ARG A  48     484.143   6.609   0.186  0.00104.22           H
ATOM    519  HN  ARG A  48     482.062  12.985   4.159  0.00 84.89           H
ATOM    520  N   SER A  49     482.956  11.847   7.673  1.00 83.15           N
ATOM    521  CA  SER A  49     483.085  12.675   8.860  1.00103.01           C
ATOM    522  C   SER A  49     484.269  12.217   9.693  1.00105.67           C
ATOM    523  O   SER A  49     484.272  11.096  10.210  1.00 94.59           O
ATOM    524  HA  SER A  49     483.248  13.687   8.490  0.00123.61           H
ATOM    525  CB  SER A  49     481.813  12.630   9.708  1.00120.55           C
ATOM    526 1HB  SER A  49     480.972  12.998   9.121  0.00144.66           H
ATOM    527 2HB  SER A  49     481.590  11.596   9.972  0.00144.66           H
ATOM    528  HG  SER A  49     482.092  14.367  10.646  0.00157.50           H
ATOM    529  OG  SER A  49     481.957  13.405  10.885  1.00131.25           O
ATOM    530  HN  SER A  49     482.787  10.881   7.869  0.00 99.78           H
ATOM    531  N   SER A  50     485.258  13.108   9.813  1.00126.91           N
ATOM    532  CA  SER A  50     486.446  12.971  10.653  1.00161.50           C
ATOM    533  C   SER A  50     487.208  11.691  10.333  1.00157.09           C
ATOM    534  O   SER A  50     487.306  10.785  11.167  1.00167.73           O
ATOM    535  HA  SER A  50     487.064  13.839  10.422  0.00193.80           H
ATOM    536  CB  SER A  50     486.066  13.028  12.135  1.00199.54           C
ATOM    537 1HB  SER A  50     485.280  12.299  12.336  0.00239.45           H
ATOM    538 2HB  SER A  50     486.927  12.743  12.741  0.00239.45           H
ATOM    539  HG  SER A  50     485.498  14.362  13.514  0.00600.00           H
ATOM    540  OG  SER A  50     485.619  14.324  12.523  0.00500.00           O
ATOM    541  HN  SER A  50     485.286  13.982   9.326  0.00152.29           H
ATOM    542  N   VAL A  51     487.720  11.592   9.111  1.00147.82           N
ATOM    543  CA  VAL A  51     488.422  10.387   8.703  1.00142.91           C
ATOM    544  C   VAL A  51     489.463  10.749   7.661  1.00132.11           C
ATOM    545  O   VAL A  51     489.419  11.820   7.052  1.00133.92           O
ATOM    546  HA  VAL A  51     488.928   9.987   9.582  0.00171.49           H
ATOM    547  HB  VAL A  51     486.696   9.146   8.909  0.00177.60           H
ATOM    548  CB  VAL A  51     487.461   9.329   8.154  1.00148.00           C
ATOM    549  CG1 VAL A  51     486.770   9.829   6.899  1.00145.37           C
ATOM    550 1HG1 VAL A  51     486.223  10.744   7.125  0.00174.44           H
ATOM    551 2HG1 VAL A  51     487.515  10.032   6.129  0.00174.44           H
ATOM    552 3HG1 VAL A  51     486.075   9.070   6.540  0.00174.44           H
ATOM    553  CG2 VAL A  51     488.190   8.009   7.893  0.00500.00           C
ATOM    554 1HG2 VAL A  51     488.860   8.126   7.042  0.00600.00           H
ATOM    555 2HG2 VAL A  51     488.768   7.733   8.776  0.00600.00           H
ATOM    556 3HG2 VAL A  51     487.461   7.228   7.678  0.00600.00           H
ATOM    557  HN  VAL A  51     487.659  12.311   8.419  0.00177.38           H
ATOM    558  N   LEU A  52     490.410   9.843   7.482  1.00114.38           N
ATOM    559  CA  LEU A  52     491.437   9.957   6.464  1.00 95.84           C
ATOM    560  C   LEU A  52     491.086   9.048   5.296  1.00 76.17           C
ATOM    561  O   LEU A  52     490.765   7.873   5.472  1.00 78.21           O
ATOM    562  HA  LEU A  52     491.434  10.989   6.113  0.00115.01           H
ATOM    563  CB  LEU A  52     492.794   9.588   7.054  1.00102.88           C
ATOM    564 1HB  LEU A  52     492.743   8.563   7.422  0.00123.46           H
ATOM    565 2HB  LEU A  52     493.532   9.601   6.252  0.00123.46           H
ATOM    566  HG  LEU A  52     492.379  10.594   8.893  0.00144.59           H
ATOM    567  CG  LEU A  52     493.197  10.546   8.175  1.00120.49           C
ATOM    568  CD1 LEU A  52     494.410  10.054   8.930  1.00134.34           C
ATOM    569 1HD1 LEU A  52     494.192   9.084   9.375  0.00161.21           H
ATOM    570 2HD1 LEU A  52     495.252   9.960   8.245  0.00161.21           H
ATOM    571 3HD1 LEU A  52     494.661  10.767   9.717  0.00161.21           H
ATOM    572  CD2 LEU A  52     493.469  11.906   7.590  1.00120.77           C
ATOM    573 1HD2 LEU A  52     494.227  11.823   6.812  0.00144.92           H
ATOM    574 2HD2 LEU A  52     492.551  12.308   7.162  0.00144.92           H
ATOM    575 3HD2 LEU A  52     493.826  12.574   8.374  0.00144.92           H
ATOM    576  HN  LEU A  52     490.497   9.010   8.029  0.00137.26           H
ATOM    577  N   HIS A  53     491.142   9.602   4.091  1.00 20.00           N
ATOM    578  CA  HIS A  53     490.605   8.878   2.950  1.00 20.00           C
ATOM    579  C   HIS A  53     491.544   9.008   1.763  1.00 20.00           C
ATOM    580  O   HIS A  53     491.898  10.120   1.371  1.00 20.00           O
ATOM    581  HA  HIS A  53     490.550   7.830   3.242  1.00 20.00           H
ATOM    582  CB  HIS A  53     489.215   9.401   2.595  1.00 20.00           C
ATOM    583 1HB  HIS A  53     488.582   9.350   3.481  1.00 20.00           H
ATOM    584 2HB  HIS A  53     489.293  10.452   2.318  1.00 20.00           H
ATOM    585  CG  HIS A  53     488.553   8.648   1.476  1.00 20.00           C
ATOM    586  HD1 HIS A  53     487.792  10.265   0.319  1.00 20.00           H
ATOM    587  ND1 HIS A  53     487.895   9.277   0.434  1.00 20.00           N
ATOM    588  CD2 HIS A  53     488.452   7.307   1.240  1.00 20.00           C
ATOM    589  HD2 HIS A  53     488.862   6.516   1.868  1.00 20.00           H
ATOM    590  CE1 HIS A  53     487.422   8.350  -0.385  1.00 20.00           C
ATOM    591  HE1 HIS A  53     486.857   8.531  -1.299  1.00 20.00           H
ATOM    592  NE2 HIS A  53     487.768   7.130   0.116  1.00 20.00           N
ATOM    593  HN  HIS A  53     491.536  10.503   3.908  1.00 20.00           H
ATOM    594  N   SER A  54     491.934   7.870   1.197  1.00 73.12           N
ATOM    595  CA  SER A  54     492.761   7.822   0.001  1.00 76.41           C
ATOM    596  C   SER A  54     491.873   7.839  -1.231  1.00 80.32           C
ATOM    597  O   SER A  54     490.766   7.300  -1.214  1.00 86.80           O
ATOM    598  HA  SER A  54     493.382   8.717   0.043  0.00 91.69           H
ATOM    599  CB  SER A  54     493.640   6.572  -0.019  1.00 85.68           C
ATOM    600 1HB  SER A  54     494.264   6.582  -0.912  0.00102.82           H
ATOM    601 2HB  SER A  54     494.311   6.587   0.840  0.00102.82           H
ATOM    602  HG  SER A  54     492.444   5.221  -0.888  0.00600.00           H
ATOM    603  OG  SER A  54     492.867   5.375   0.006  0.00500.00           O
ATOM    604  HN  SER A  54     491.695   6.963   1.542  0.00 87.74           H
ATOM    605  N   THR A  55     492.364   8.458  -2.303  1.00 93.35           N
ATOM    606  CA  THR A  55     491.584   8.616  -3.523  1.00102.07           C
ATOM    607  C   THR A  55     492.501   8.518  -4.728  1.00 96.80           C
ATOM    608  O   THR A  55     493.521   9.209  -4.787  1.00 94.02           O
ATOM    609  HA  THR A  55     490.873   7.792  -3.585  0.00122.48           H
ATOM    610  HB  THR A  55     491.567  10.784  -3.678  0.00126.92           H
ATOM    611  CB  THR A  55     490.860   9.965  -3.553  1.00105.77           C
ATOM    612  OG1 THR A  55     490.057  10.112  -2.380  1.00 94.44           O
ATOM    613  HG1 THR A  55     490.616  10.449  -1.623  0.00113.33           H
ATOM    614  CG2 THR A  55     489.956  10.048  -4.766  1.00107.97           C
ATOM    615 1HG2 THR A  55     489.239   9.228  -4.742  0.00129.56           H
ATOM    616 2HG2 THR A  55     490.558   9.978  -5.672  0.00129.56           H
ATOM    617 3HG2 THR A  55     489.422  10.998  -4.757  0.00129.56           H
ATOM    618  HN  THR A  55     493.282   8.851  -2.351  0.00112.02           H
ATOM    619  N   GLN A  56     492.140   7.670  -5.686  1.00 97.15           N
ATOM    620  CA  GLN A  56     492.814   7.632  -6.976  1.00104.51           C
ATOM    621  C   GLN A  56     491.935   8.319  -8.011  1.00101.67           C
ATOM    622  O   GLN A  56     490.993   7.712  -8.531  1.00103.27           O
ATOM    623  HA  GLN A  56     493.742   8.186  -6.835  0.00125.41           H
ATOM    624  CB  GLN A  56     493.111   6.195  -7.396  1.00118.35           C
ATOM    625 1HB  GLN A  56     493.716   5.707  -6.631  0.00142.02           H
ATOM    626 2HB  GLN A  56     492.180   5.634  -7.472  0.00142.02           H
ATOM    627  CG  GLN A  56     493.840   6.093  -8.720  1.00137.63           C
ATOM    628 1HG  GLN A  56     493.913   5.048  -9.020  0.00165.16           H
ATOM    629 2HG  GLN A  56     493.269   6.607  -9.494  0.00165.16           H
ATOM    630  CD  GLN A  56     495.229   6.684  -8.664  1.00149.17           C
ATOM    631  OE1 GLN A  56     495.958   6.487  -7.695  1.00160.96           O
ATOM    632  NE2 GLN A  56     495.600   7.421  -9.700  1.00154.36           N
ATOM    633 1HE2 GLN A  56     494.971   7.560 -10.465  0.00185.23           H
ATOM    634 2HE2 GLN A  56     496.509   7.838  -9.718  0.00185.23           H
ATOM    635  HN  GLN A  56     491.395   7.010  -5.596  0.00116.58           H
ATOM    636  N   ASP A  57     492.238   9.577  -8.305  1.00108.38           N
ATOM    637  CA  ASP A  57     491.470  10.349  -9.272  1.00124.47           C
ATOM    638  C   ASP A  57     492.382  11.452  -9.799  1.00110.38           C
ATOM    639  O   ASP A  57     493.507  11.631  -9.329  1.00114.58           O
ATOM    640  HA  ASP A  57     491.170   9.633 -10.037  0.00149.36           H
ATOM    641  CB  ASP A  57     490.184  10.894  -8.629  1.00153.33           C
ATOM    642 1HB  ASP A  57     489.737  10.127  -7.996  0.00184.00           H
ATOM    643 2HB  ASP A  57     490.425  11.738  -7.984  0.00184.00           H
ATOM    644  CG  ASP A  57     489.146  11.345  -9.651  1.00189.73           C
ATOM    645  OD1 ASP A  57     489.439  11.288 -10.863  1.00205.86           O
ATOM    646  OD2 ASP A  57     488.041  11.758  -9.239  1.00205.51           O
ATOM    647  HN  ASP A  57     493.000  10.079  -7.894  0.00130.06           H
ATOM    648  N   LEU A  58     491.900  12.174 -10.803  1.00103.97           N
ATOM    649  CA  LEU A  58     492.629  13.296 -11.373  1.00100.01           C
ATOM    650  C   LEU A  58     492.587  14.473 -10.407  1.00 82.83           C
ATOM    651  O   LEU A  58     491.527  15.072 -10.200  1.00 77.21           O
ATOM    652  HA  LEU A  58     493.668  12.985 -11.492  0.00120.01           H
ATOM    653  CB  LEU A  58     492.015  13.672 -12.718  1.00115.73           C
ATOM    654 1HB  LEU A  58     490.970  13.937 -12.555  0.00138.88           H
ATOM    655 2HB  LEU A  58     492.517  14.566 -13.086  0.00138.88           H
ATOM    656  HG  LEU A  58     491.679  11.667 -13.380  0.00157.80           H
ATOM    657  CG  LEU A  58     492.086  12.589 -13.795  1.00131.50           C
ATOM    658  CD1 LEU A  58     491.231  12.965 -14.979  1.00139.67           C
ATOM    659 1HD1 LEU A  58     490.190  13.050 -14.664  0.00167.60           H
ATOM    660 2HD1 LEU A  58     491.567  13.920 -15.382  0.00167.60           H
ATOM    661 3HD1 LEU A  58     491.316  12.196 -15.747  0.00167.60           H
ATOM    662  CD2 LEU A  58     493.511  12.386 -14.239  1.00135.71           C
ATOM    663 1HD2 LEU A  58     493.908  13.325 -14.626  0.00162.85           H
ATOM    664 2HD2 LEU A  58     494.113  12.061 -13.390  0.00162.85           H
ATOM    665 3HD2 LEU A  58     493.544  11.628 -15.020  0.00162.85           H
ATOM    666  HN  LEU A  58     491.015  12.007 -11.238  0.00124.76           H
ATOM    667  N   PHE A  59     493.731  14.798  -9.812  1.00 79.83           N
ATOM    668  CA  PHE A  59     493.851  15.932  -8.908  1.00 81.83           C
ATOM    669  C   PHE A  59     494.970  16.846  -9.381  1.00 82.26           C
ATOM    670  O   PHE A  59     495.807  16.473 -10.205  1.00 82.46           O
ATOM    671  HA  PHE A  59     492.901  16.465  -8.927  0.00 98.20           H
ATOM    672  CB  PHE A  59     494.145  15.491  -7.471  1.00 80.15           C
ATOM    673 1HB  PHE A  59     495.011  14.831  -7.475  0.00 96.18           H
ATOM    674 2HB  PHE A  59     494.413  16.367  -6.881  0.00 96.18           H
ATOM    675  CG  PHE A  59     493.009  14.792  -6.805  1.00 87.44           C
ATOM    676  HD1 PHE A  59     492.017  16.599  -6.210  0.00115.14           H
ATOM    677  CD1 PHE A  59     491.997  15.509  -6.197  1.00 95.95           C
ATOM    678  HD2 PHE A  59     493.761  12.845  -7.246  0.00104.09           H
ATOM    679  CD2 PHE A  59     492.963  13.415  -6.771  1.00 86.74           C
ATOM    680  CE1 PHE A  59     490.959  14.859  -5.571  1.00 99.26           C
ATOM    681  HE1 PHE A  59     490.165  15.435  -5.094  0.00119.11           H
ATOM    682  CE2 PHE A  59     491.933  12.763  -6.150  1.00 85.79           C
ATOM    683  HE2 PHE A  59     491.911  11.674  -6.128  0.00102.95           H
ATOM    684  CZ  PHE A  59     490.928  13.484  -5.552  1.00 95.44           C
ATOM    685  HZ  PHE A  59     490.104  12.963  -5.062  0.00114.53           H
ATOM    686  HN  PHE A  59     494.587  14.297  -9.934  0.00 95.80           H
ATOM    687  N   LEU A  60     494.970  18.059  -8.853  1.00 77.89           N
ATOM    688  CA  LEU A  60     496.080  18.966  -9.072  1.00 76.97           C
ATOM    689  C   LEU A  60     497.146  18.692  -8.023  1.00 72.69           C
ATOM    690  O   LEU A  60     496.851  18.779  -6.827  1.00 77.75           O
ATOM    691  HA  LEU A  60     496.493  18.746 -10.056  0.00 92.36           H
ATOM    692  CB  LEU A  60     495.627  20.411  -8.981  1.00 83.92           C
ATOM    693 1HB  LEU A  60     494.853  20.575  -9.731  0.00100.70           H
ATOM    694 2HB  LEU A  60     495.164  20.566  -8.007  0.00100.70           H
ATOM    695  HG  LEU A  60     497.519  21.270  -8.485  0.00107.89           H
ATOM    696  CG  LEU A  60     496.698  21.484  -9.168  1.00 89.91           C
ATOM    697  CD1 LEU A  60     497.280  21.466 -10.566  1.00 87.01           C
ATOM    698 1HD1 LEU A  60     497.752  20.501 -10.751  0.00104.41           H
ATOM    699 2HD1 LEU A  60     496.484  21.628 -11.294  0.00104.41           H
ATOM    700 3HD1 LEU A  60     498.024  22.258 -10.660  0.00104.41           H
ATOM    701  CD2 LEU A  60     496.119  22.837  -8.848  1.00 95.38           C
ATOM    702 1HD2 LEU A  60     495.234  23.009  -9.461  0.00114.46           H
ATOM    703 2HD2 LEU A  60     495.843  22.874  -7.793  0.00114.46           H
ATOM    704 3HD2 LEU A  60     496.861  23.609  -9.056  0.00114.46           H
ATOM    705  HN  LEU A  60     494.230  18.422  -8.285  0.00 93.47           H
ATOM    706  N   PRO A  61     498.362  18.339  -8.413  1.00 70.12           N
ATOM    707  CA  PRO A  61     499.395  18.041  -7.423  1.00 68.34           C
ATOM    708  C   PRO A  61     499.856  19.288  -6.692  1.00 67.64           C
ATOM    709  O   PRO A  61     499.849  20.398  -7.226  1.00 73.77           O
ATOM    710  HA  PRO A  61     498.996  17.385  -6.649  0.00 82.01           H
ATOM    711  CB  PRO A  61     500.526  17.455  -8.266  1.00 71.12           C
ATOM    712 1HB  PRO A  61     501.285  18.204  -8.494  0.00 85.34           H
ATOM    713 2HB  PRO A  61     501.030  16.638  -7.749  0.00 85.34           H
ATOM    714  CG  PRO A  61     499.872  16.974  -9.500  1.00 76.49           C
ATOM    715 1HG  PRO A  61     500.578  16.936 -10.331  0.00 91.79           H
ATOM    716 2HG  PRO A  61     499.479  15.966  -9.371  0.00 91.79           H
ATOM    717  CD  PRO A  61     498.779  17.950  -9.766  1.00 75.48           C
ATOM    718 1HD  PRO A  61     498.581  18.047 -10.834  0.00 90.58           H
ATOM    719 2HD  PRO A  61     497.845  17.644  -9.295  0.00 90.58           H
ATOM    720  N   PHE A  62     500.241  19.082  -5.439  1.00 65.92           N
ATOM    721  CA  PHE A  62     500.808  20.146  -4.631  1.00 66.51           C
ATOM    722  C   PHE A  62     502.149  20.568  -5.206  1.00 70.91           C
ATOM    723  O   PHE A  62     502.973  19.721  -5.566  1.00 73.05           O
ATOM    724  HA  PHE A  62     500.111  20.983  -4.660  0.00 79.81           H
ATOM    725  CB  PHE A  62     500.984  19.676  -3.190  1.00 72.93           C
ATOM    726 1HB  PHE A  62     501.553  18.746  -3.190  0.00 87.52           H
ATOM    727 2HB  PHE A  62     501.576  20.413  -2.648  0.00 87.52           H
ATOM    728  CG  PHE A  62     499.693  19.456  -2.460  1.00 84.06           C
ATOM    729  HD1 PHE A  62     499.551  21.465  -1.729  0.00118.93           H
ATOM    730  CD1 PHE A  62     499.090  20.477  -1.757  1.00 99.11           C
ATOM    731  HD2 PHE A  62     499.542  17.421  -3.050  0.00 97.07           H
ATOM    732  CD2 PHE A  62     499.074  18.234  -2.494  1.00 80.89           C
ATOM    733  CE1 PHE A  62     497.905  20.265  -1.085  1.00 95.73           C
ATOM    734  HE1 PHE A  62     497.447  21.077  -0.520  0.00114.88           H
ATOM    735  CE2 PHE A  62     497.899  18.022  -1.830  1.00 85.43           C
ATOM    736  HE2 PHE A  62     497.432  17.038  -1.861  0.00102.52           H
ATOM    737  CZ  PHE A  62     497.308  19.037  -1.131  1.00 92.33           C
ATOM    738  HZ  PHE A  62     496.365  18.871  -0.610  0.00110.80           H
ATOM    739  HN  PHE A  62     500.169  18.203  -4.969  0.00 79.10           H
ATOM    740  N   PHE A  63     502.332  21.885  -5.323  1.00 78.15           N
ATOM    741  CA  PHE A  63     503.554  22.527  -5.813  1.00 83.19           C
ATOM    742  C   PHE A  63     503.890  22.086  -7.237  1.00 78.23           C
ATOM    743  O   PHE A  63     504.945  21.515  -7.511  1.00 82.16           O
ATOM    744  HA  PHE A  63     503.379  23.603  -5.806  0.00 99.83           H
ATOM    745  CB  PHE A  63     504.722  22.284  -4.854  1.00 93.64           C
ATOM    746 1HB  PHE A  63     504.878  21.210  -4.752  0.00112.37           H
ATOM    747 2HB  PHE A  63     505.631  22.697  -5.292  0.00112.37           H
ATOM    748  CG  PHE A  63     504.495  22.893  -3.494  1.00101.87           C
ATOM    749  HD1 PHE A  63     506.443  22.402  -2.799  0.00600.00           H
ATOM    750  CD1 PHE A  63     505.485  22.865  -2.563  0.00500.00           C
ATOM    751  HD2 PHE A  63     502.506  23.493  -3.946  0.00600.00           H
ATOM    752  CD2 PHE A  63     503.299  23.471  -3.199  0.00500.00           C
ATOM    753  CE1 PHE A  63     505.271  23.439  -1.281  0.00500.00           C
ATOM    754  HE1 PHE A  63     506.064  23.416  -0.534  0.00600.00           H
ATOM    755  CE2 PHE A  63     503.086  24.045  -1.918  0.00500.00           C
ATOM    756  HE2 PHE A  63     502.127  24.509  -1.682  0.00600.00           H
ATOM    757  CZ  PHE A  63     504.075  24.017  -0.987  0.00500.00           C
ATOM    758  HZ  PHE A  63     503.911  24.458  -0.003  0.00600.00           H
ATOM    759  HN  PHE A  63     501.643  22.569  -5.085  0.00 93.78           H
ATOM    760  N   SER A  64     502.959  22.348  -8.146  1.00 83.39           N
ATOM    761  CA  SER A  64     503.174  22.152  -9.569  1.00 97.95           C
ATOM    762  C   SER A  64     503.240  23.499 -10.272  1.00109.79           C
ATOM    763  O   SER A  64     502.880  24.536  -9.716  1.00103.67           O
ATOM    764  HA  SER A  64     504.128  21.630  -9.648  0.00117.54           H
ATOM    765  CB  SER A  64     502.065  21.290 -10.174  1.00102.63           C
ATOM    766 1HB  SER A  64     501.100  21.765  -9.996  0.00123.16           H
ATOM    767 2HB  SER A  64     502.198  21.235 -11.255  0.00123.16           H
ATOM    768  HG  SER A  64     502.880  19.491  -9.938  0.00121.52           H
ATOM    769  OG  SER A  64     502.076  19.994  -9.618  1.00101.27           O
ATOM    770  HN  SER A  64     502.048  22.698  -7.927  0.00100.07           H
ATOM    771  N   ASN A  65     503.698  23.477 -11.519  1.00124.69           N
ATOM    772  CA  ASN A  65     503.885  24.716 -12.259  1.00134.56           C
ATOM    773  C   ASN A  65     502.553  25.151 -12.849  1.00116.66           C
ATOM    774  O   ASN A  65     501.964  24.438 -13.667  1.00109.40           O
ATOM    775  HA  ASN A  65     504.272  25.428 -11.531  0.00161.47           H
ATOM    776  CB  ASN A  65     504.928  24.544 -13.356  1.00167.88           C
ATOM    777 1HB  ASN A  65     504.600  23.777 -14.058  0.00201.46           H
ATOM    778 2HB  ASN A  65     505.025  25.472 -13.919  0.00201.46           H
ATOM    779  CG  ASN A  65     506.278  24.161 -12.810  1.00211.20           C
ATOM    780  OD1 ASN A  65     506.655  24.574 -11.713  1.00228.33           O
ATOM    781  ND2 ASN A  65     507.024  23.376 -13.587  1.00253.33           N
ATOM    782 1HD2 ASN A  65     506.677  23.076 -14.476  0.00304.00           H
ATOM    783 2HD2 ASN A  65     507.931  23.086 -13.281  0.00304.00           H
ATOM    784  HN  ASN A  65     503.935  22.640 -12.013  0.00149.63           H
ATOM    785  N   VAL A  66     502.082  26.319 -12.435  1.00112.00           N
ATOM    786  CA  VAL A  66     500.829  26.885 -12.910  1.00113.67           C
ATOM    787  C   VAL A  66     501.157  28.117 -13.738  1.00124.38           C
ATOM    788  O   VAL A  66     501.744  29.078 -13.228  1.00128.04           O
ATOM    789  HA  VAL A  66     500.350  26.139 -13.543  0.00136.40           H
ATOM    790  HB  VAL A  66     500.428  27.901 -11.074  0.00135.71           H
ATOM    791  CB  VAL A  66     499.893  27.232 -11.746  1.00113.09           C
ATOM    792  CG1 VAL A  66     498.684  27.946 -12.256  1.00113.58           C
ATOM    793 1HG1 VAL A  66     498.985  28.882 -12.724  0.00136.30           H
ATOM    794 2HG1 VAL A  66     498.174  27.320 -12.988  0.00136.30           H
ATOM    795 3HG1 VAL A  66     498.010  28.155 -11.425  0.00136.30           H
ATOM    796  CG2 VAL A  66     499.472  25.976 -11.052  1.00114.90           C
ATOM    797 1HG2 VAL A  66     498.950  25.328 -11.756  0.00137.88           H
ATOM    798 2HG2 VAL A  66     500.353  25.460 -10.668  0.00137.88           H
ATOM    799 3HG2 VAL A  66     498.807  26.225 -10.225  0.00137.88           H
ATOM    800  HN  VAL A  66     502.543  26.904 -11.768  0.00134.40           H
ATOM    801  N   THR A  67     500.777  28.086 -15.012  1.00132.30           N
ATOM    802  CA  THR A  67     501.124  29.150 -15.947  1.00132.94           C
ATOM    803  C   THR A  67     500.252  30.367 -15.668  1.00138.35           C
ATOM    804  O   THR A  67     499.037  30.331 -15.874  1.00132.66           O
ATOM    805  HA  THR A  67     502.159  29.439 -15.768  0.00159.53           H
ATOM    806  HB  THR A  67     499.897  28.487 -17.605  0.00161.10           H
ATOM    807  CB  THR A  67     500.948  28.669 -17.381  1.00134.25           C
ATOM    808  OG1 THR A  67     501.767  27.517 -17.601  1.00127.66           O
ATOM    809  HG1 THR A  67     501.495  27.061 -18.449  0.00153.19           H
ATOM    810  CG2 THR A  67     501.366  29.756 -18.345  1.00141.50           C
ATOM    811 1HG2 THR A  67     502.409  30.017 -18.168  0.00169.80           H
ATOM    812 2HG2 THR A  67     500.740  30.636 -18.193  0.00169.80           H
ATOM    813 3HG2 THR A  67     501.249  29.400 -19.368  0.00169.80           H
ATOM    814  HN  THR A  67     500.237  27.349 -15.417  0.00158.76           H
ATOM    815  N   TRP A  68     500.872  31.443 -15.193  1.00147.06           N
ATOM    816  CA  TRP A  68     500.141  32.670 -14.953  1.00154.20           C
ATOM    817  C   TRP A  68     499.824  33.409 -16.241  1.00171.09           C
ATOM    818  O   TRP A  68     500.467  33.225 -17.273  1.00177.62           O
ATOM    819  HA  TRP A  68     499.198  32.407 -14.474  0.00185.04           H
ATOM    820  CB  TRP A  68     500.896  33.579 -13.982  0.00500.00           C
ATOM    821 1HB  TRP A  68     501.725  34.050 -14.511  0.00600.00           H
ATOM    822 2HB  TRP A  68     500.231  34.379 -13.656  0.00600.00           H
ATOM    823  CG  TRP A  68     501.441  32.855 -12.749  0.00500.00           C
ATOM    824  HD1 TRP A  68     502.379  31.106 -13.580  0.00600.00           H
ATOM    825  CD1 TRP A  68     502.120  31.700 -12.703  0.00500.00           C
ATOM    826  CD2 TRP A  68     501.327  33.288 -11.377  0.00500.00           C
ATOM    827  NE1 TRP A  68     502.448  31.358 -11.407  0.00500.00           N
ATOM    828  HE1 TRP A  68     502.953  30.544 -11.120  0.00600.00           H
ATOM    829  CE2 TRP A  68     501.952  32.354 -10.576  0.00500.00           C
ATOM    830  HE3 TRP A  68     500.216  35.183 -11.444  0.00600.00           H
ATOM    831  CE3 TRP A  68     500.716  34.431 -10.832  0.00500.00           C
ATOM    832  CZ2 TRP A  68     502.025  32.467  -9.182  0.00500.00           C
ATOM    833  HZ2 TRP A  68     502.524  31.716  -8.570  0.00600.00           H
ATOM    834  CZ3 TRP A  68     500.798  34.529  -9.438  0.00500.00           C
ATOM    835  HZ3 TRP A  68     500.340  35.397  -8.962  0.00600.00           H
ATOM    836  CH2 TRP A  68     501.423  33.598  -8.617  0.00500.00           C
ATOM    837  HH2 TRP A  68     501.444  33.746  -7.537  0.00600.00           H
ATOM    838  HN  TRP A  68     501.849  31.477 -14.976  0.00176.47           H
ATOM    839  N   PHE A  69     498.798  34.257 -16.172  1.00175.01           N
ATOM    840  CA  PHE A  69     498.357  35.059 -17.315  1.00165.82           C
ATOM    841  C   PHE A  69     497.953  36.431 -16.783  1.00172.46           C
ATOM    842  O   PHE A  69     496.861  36.596 -16.236  1.00154.15           O
ATOM    843  HA  PHE A  69     499.202  35.139 -18.000  0.00198.98           H
ATOM    844  CB  PHE A  69     497.214  34.384 -18.051  1.00158.24           C
ATOM    845 1HB  PHE A  69     496.415  34.169 -17.341  0.00189.89           H
ATOM    846 2HB  PHE A  69     496.808  35.079 -18.786  0.00189.89           H
ATOM    847  CG  PHE A  69     497.601  33.117 -18.744  1.00153.90           C
ATOM    848  HD1 PHE A  69     498.424  34.110 -20.459  0.00180.48           H
ATOM    849  CD1 PHE A  69     498.217  33.152 -19.982  1.00150.40           C
ATOM    850  HD2 PHE A  69     496.858  31.851 -17.188  0.00186.55           H
ATOM    851  CD2 PHE A  69     497.343  31.888 -18.162  1.00155.46           C
ATOM    852  CE1 PHE A  69     498.572  31.986 -20.623  1.00150.13           C
ATOM    853  HE1 PHE A  69     499.063  32.027 -21.595  0.00180.16           H
ATOM    854  CE2 PHE A  69     497.694  30.718 -18.804  1.00154.43           C
ATOM    855  HE2 PHE A  69     497.489  29.755 -18.336  0.00185.32           H
ATOM    856  CZ  PHE A  69     498.306  30.768 -20.036  1.00149.98           C
ATOM    857  HZ  PHE A  69     498.581  29.844 -20.547  0.00179.98           H
ATOM    858  HN  PHE A  69     498.256  34.412 -15.346  0.00210.01           H
ATOM    859  N   HIS A  70     498.832  37.411 -16.960  1.00 20.00           N
ATOM    860  CA  HIS A  70     498.686  38.729 -16.347  1.00 20.00           C
ATOM    861  C   HIS A  70     498.230  39.722 -17.410  1.00 20.00           C
ATOM    862  O   HIS A  70     498.955  39.999 -18.368  1.00 20.00           O
ATOM    863  HA  HIS A  70     497.911  38.635 -15.585  1.00 20.00           H
ATOM    864  CB  HIS A  70     500.001  39.152 -15.706  1.00 20.00           C
ATOM    865 1HB  HIS A  70     500.765  39.221 -16.480  1.00 20.00           H
ATOM    866 2HB  HIS A  70     499.884  40.149 -15.283  1.00 20.00           H
ATOM    867  CG  HIS A  70     500.472  38.218 -14.636  1.00 20.00           C
ATOM    868  HD1 HIS A  70     499.200  38.800 -13.039  1.00 20.00           H
ATOM    869  ND1 HIS A  70     499.932  38.205 -13.369  1.00 20.00           N
ATOM    870  CD2 HIS A  70     501.417  37.249 -14.652  1.00 20.00           C
ATOM    871  HD2 HIS A  70     502.053  36.966 -15.491  1.00 20.00           H
ATOM    872  CE1 HIS A  70     500.533  37.276 -12.647  1.00 20.00           C
ATOM    873  HE1 HIS A  70     500.321  37.038 -11.604  1.00 20.00           H
ATOM    874  NE2 HIS A  70     501.437  36.681 -13.401  1.00 20.00           N
ATOM    875  HN  HIS A  70     499.655  37.328 -17.521  1.00 20.00           H
ATOM    876  N   ALA A  71     497.027  40.264 -17.236  1.00294.12           N
ATOM    877  CA  ALA A  71     496.472  41.196 -18.211  1.00312.71           C
ATOM    878  C   ALA A  71     496.788  42.636 -17.824  1.00350.92           C
ATOM    879  O   ALA A  71     496.413  43.097 -16.741  1.00356.63           O
ATOM    880  HA  ALA A  71     496.942  40.989 -19.172  0.00375.25           H
ATOM    881  CB  ALA A  71     494.962  41.006 -18.329  1.00293.75           C
ATOM    882 1HB  ALA A  71     494.747  39.985 -18.645  0.00352.50           H
ATOM    883 2HB  ALA A  71     494.494  41.192 -17.361  0.00352.50           H
ATOM    884 3HB  ALA A  71     494.564  41.706 -19.064  0.00352.50           H
ATOM    885  HN  ALA A  71     496.437  40.075 -16.450  0.00352.94           H
ATOM    886  N   ILE A  72     497.468  43.350 -18.720  1.00394.77           N
ATOM    887  CA  ILE A  72     497.764  44.766 -18.544  1.00428.80           C
ATOM    888  C   ILE A  72     497.518  45.697 -19.706  1.00426.81           C
ATOM    889  O   ILE A  72     497.317  45.271 -20.842  1.00422.04           O
ATOM    890  HA  ILE A  72     497.110  45.141 -17.756  0.00514.56           H
ATOM    891  HB  ILE A  72     499.495  44.154 -17.395  0.00537.59           H
ATOM    892  CB  ILE A  72     499.244  44.959 -18.086  1.00447.99           C
ATOM    893  CG1 ILE A  72     499.467  46.274 -17.317  1.00461.20           C
ATOM    894 1HG1 ILE A  72     500.534  46.428 -17.155  0.00553.44           H
ATOM    895 2HG1 ILE A  72     499.111  47.113 -17.914  0.00553.44           H
ATOM    896  CG2 ILE A  72     500.233  44.807 -19.239  1.00446.14           C
ATOM    897 1HG2 ILE A  72     499.909  43.995 -19.891  0.00535.37           H
ATOM    898 2HG2 ILE A  72     500.275  45.736 -19.807  0.00535.37           H
ATOM    899 3HG2 ILE A  72     501.222  44.579 -18.841  0.00535.37           H
ATOM    900  CD1 ILE A  72     498.771  46.312 -15.978  1.00467.46           C
ATOM    901 1HD1 ILE A  72     497.693  46.243 -16.126  0.00560.95           H
ATOM    902 2HD1 ILE A  72     499.108  45.473 -15.369  0.00560.95           H
ATOM    903 3HD1 ILE A  72     499.009  47.247 -15.470  0.00560.95           H
ATOM    904  HN  ILE A  72     497.826  42.977 -19.576  0.00473.72           H
ATOM    905  N   HIS A  72A    497.542  46.983 -19.381  1.00 20.00           N
ATOM    906  CA  HIS A  72A    497.559  48.076 -20.321  1.00 20.00           C
ATOM    907  C   HIS A  72A    498.744  49.004 -19.921  1.00 20.00           C
ATOM    908  O   HIS A  72A    498.733  49.537 -18.819  1.00 20.00           O
ATOM    909  HA  HIS A  72A    497.739  47.641 -21.304  1.00 20.00           H
ATOM    910  CB  HIS A  72A    496.201  48.778 -20.364  1.00 20.00           C
ATOM    911 1HB  HIS A  72A    496.205  49.505 -21.177  1.00 20.00           H
ATOM    912 2HB  HIS A  72A    495.431  48.043 -20.597  1.00 20.00           H
ATOM    913  CG  HIS A  72A    495.832  49.483 -19.081  1.00 20.00           C
ATOM    914  HD1 HIS A  72A    495.240  47.822 -17.887  1.00 20.00           H
ATOM    915  ND1 HIS A  72A    495.372  48.811 -17.962  1.00 20.00           N
ATOM    916  CD2 HIS A  72A    495.860  50.807 -18.750  1.00 20.00           C
ATOM    917  HD2 HIS A  72A    496.174  51.621 -19.403  1.00 20.00           H
ATOM    918  CE1 HIS A  72A    495.136  49.699 -17.008  1.00 20.00           C
ATOM    919  HE1 HIS A  72A    494.765  49.481 -16.007  1.00 20.00           H
ATOM    920  NE2 HIS A  72A    495.440  50.935 -17.499  1.00 20.00           N
ATOM    921  HN  HIS A  72A    497.550  47.322 -18.440  1.00 20.00           H
ATOM    922  N   VAL A  72B    499.725  49.171 -20.815  0.00500.00           N
ATOM    923  CA  VAL A  72B    500.890  50.031 -20.602  0.00500.00           C
ATOM    924  C   VAL A  72B    501.983  49.500 -19.671  0.00500.00           C
ATOM    925  O   VAL A  72B    502.685  50.280 -19.039  0.00500.00           O
ATOM    926  HA  VAL A  72B    501.380  50.167 -21.566  0.00600.00           H
ATOM    927  HB  VAL A  72B    500.247  51.323 -19.030  0.00600.00           H
ATOM    928  CB  VAL A  72B    500.442  51.405 -20.099  0.00500.00           C
ATOM    929  CG1 VAL A  72B    501.545  52.448 -20.296  0.00500.00           C
ATOM    930 1HG1 VAL A  72B    502.366  52.243 -19.610  0.00600.00           H
ATOM    931 2HG1 VAL A  72B    501.910  52.400 -21.323  0.00600.00           H
ATOM    932 3HG1 VAL A  72B    501.144  53.442 -20.099  0.00600.00           H
ATOM    933  CG2 VAL A  72B    499.145  51.842 -20.781  0.00500.00           C
ATOM    934 1HG2 VAL A  72B    499.270  51.798 -21.863  0.00600.00           H
ATOM    935 2HG2 VAL A  72B    498.335  51.177 -20.482  0.00600.00           H
ATOM    936 3HG2 VAL A  72B    498.905  52.863 -20.485  0.00600.00           H
ATOM    937  HN  VAL A  72B    499.748  48.723 -21.709  0.00600.00           H
ATOM    938  N   SER A  72C    502.139  48.191 -19.578  0.00500.00           N
ATOM    939  CA  SER A  72C    503.197  47.648 -18.740  0.00500.00           C
ATOM    940  C   SER A  72C    504.549  48.132 -19.289  0.00500.00           C
ATOM    941  O   SER A  72C    504.782  48.114 -20.510  0.00500.00           O
ATOM    942  HA  SER A  72C    503.010  48.049 -17.744  0.00600.00           H
ATOM    943  CB  SER A  72C    503.135  46.120 -18.694  0.00500.00           C
ATOM    944 1HB  SER A  72C    502.481  45.808 -17.879  0.00600.00           H
ATOM    945 2HB  SER A  72C    502.694  45.747 -19.618  0.00600.00           H
ATOM    946  HG  SER A  72C    504.760  45.730 -17.592  0.00600.00           H
ATOM    947  OG  SER A  72C    504.424  45.539 -18.515  0.00500.00           O
ATOM    948  HN  SER A  72C    501.565  47.524 -20.055  0.00600.00           H
ATOM    949  N   GLY A  72D    505.439  48.562 -18.403  0.00500.00           N
ATOM    950  CA  GLY A  72D    506.756  49.120 -18.769  0.00500.00           C
ATOM    951  C   GLY A  72D    506.644  50.222 -19.817  0.00500.00           C
ATOM    952  O   GLY A  72D    507.519  50.388 -20.664  0.00500.00           O
ATOM    953 1HA  GLY A  72D    507.245  49.521 -17.881  0.00600.00           H
ATOM    954 2HA  GLY A  72D    507.397  48.326 -19.154  0.00600.00           H
ATOM    955  HN  GLY A  72D    505.296  48.546 -17.413  0.00600.00           H
ATOM    956  N   THR A  72E    505.544  50.976 -19.745  0.00500.00           N
ATOM    957  CA  THR A  72E    505.262  52.084 -20.645  0.00500.00           C
ATOM    958  C   THR A  72E    505.289  51.712 -22.141  0.00500.00           C
ATOM    959  O   THR A  72E    505.563  52.554 -23.003  0.00500.00           O
ATOM    960  HA  THR A  72E    504.245  52.429 -20.457  0.00600.00           H
ATOM    961  HB  THR A  72E    507.197  53.049 -20.851  0.00600.00           H
ATOM    962  CB  THR A  72E    506.250  53.209 -20.336  0.00500.00           C
ATOM    963  OG1 THR A  72E    506.322  53.227 -18.912  0.00500.00           O
ATOM    964  HG1 THR A  72E    507.144  53.714 -18.617  0.00600.00           H
ATOM    965  CG2 THR A  72E    505.699  54.589 -20.699  0.00500.00           C
ATOM    966 1HG2 THR A  72E    504.786  54.776 -20.133  0.00600.00           H
ATOM    967 2HG2 THR A  72E    505.479  54.623 -21.766  0.00600.00           H
ATOM    968 3HG2 THR A  72E    506.440  55.351 -20.457  0.00600.00           H
ATOM    969  HN  THR A  72E    504.821  50.848 -19.065  0.00600.00           H
ATOM    970  N   ASN A  72F    505.003  50.442 -22.437  0.00500.00           N
ATOM    971  CA  ASN A  72F    505.001  49.957 -23.811  0.00500.00           C
ATOM    972  C   ASN A  72F    503.818  50.451 -24.663  0.00500.00           C
ATOM    973  O   ASN A  72F    503.828  50.346 -25.900  0.00500.00           O
ATOM    974  HA  ASN A  72F    505.941  50.305 -24.239  0.00600.00           H
ATOM    975  CB  ASN A  72F    504.919  48.430 -23.857  0.00500.00           C
ATOM    976 1HB  ASN A  72F    504.011  48.095 -23.355  0.00600.00           H
ATOM    977 2HB  ASN A  72F    504.851  48.096 -24.892  0.00600.00           H
ATOM    978  CG  ASN A  72F    506.140  47.794 -23.190  0.00500.00           C
ATOM    979  OD1 ASN A  72F    506.033  46.962 -22.303  0.00500.00           O
ATOM    980  ND2 ASN A  72F    507.304  48.229 -23.666  0.00500.00           N
ATOM    981 1HD2 ASN A  72F    507.321  48.913 -24.395  0.00600.00           H
ATOM    982 2HD2 ASN A  72F    508.161  47.872 -23.293  0.00600.00           H
ATOM    983  HN  ASN A  72F    504.773  49.747 -21.754  0.00600.00           H
ATOM    984  N   GLY A  72G    502.801  50.990 -23.973  0.00500.00           N
ATOM    985  CA  GLY A  72G    501.599  51.549 -24.629  0.00500.00           C
ATOM    986  C   GLY A  72G    500.728  50.531 -25.377  0.00500.00           C
ATOM    987  O   GLY A  72G    499.953  50.881 -26.267  0.00500.00           O
ATOM    988 1HA  GLY A  72G    500.969  52.035 -23.886  0.00600.00           H
ATOM    989 2HA  GLY A  72G    501.895  52.315 -25.346  0.00600.00           H
ATOM    990  HN  GLY A  72G    502.774  51.058 -22.976  0.00600.00           H
ATOM    991  N   THR A  72H    500.876  49.266 -24.989  0.00500.00           N
ATOM    992  CA  THR A  72H    500.102  48.201 -25.592  0.00500.00           C
ATOM    993  C   THR A  72H    499.403  47.375 -24.551  0.00500.00           C
ATOM    994  O   THR A  72H    499.682  47.490 -23.343  0.00500.00           O
ATOM    995  HA  THR A  72H    499.322  48.650 -26.208  0.00600.00           H
ATOM    996  HB  THR A  72H    500.486  46.615 -27.027  0.00600.00           H
ATOM    997  CB  THR A  72H    501.039  47.376 -26.476  0.00500.00           C
ATOM    998  OG1 THR A  72H    502.026  46.885 -25.571  0.00500.00           O
ATOM    999  HG1 THR A  72H    502.520  46.121 -25.985  0.00600.00           H
ATOM   1000  CG2 THR A  72H    501.832  48.242 -27.456  0.00500.00           C
ATOM   1001 1HG2 THR A  72H    502.482  48.919 -26.901  0.00600.00           H
ATOM   1002 2HG2 THR A  72H    501.142  48.821 -28.069  0.00600.00           H
ATOM   1003 3HG2 THR A  72H    502.438  47.602 -28.098  0.00600.00           H
ATOM   1004  HN  THR A  72H    501.513  48.971 -24.278  0.00600.00           H
ATOM   1005  N   LYS A  72I    498.475  46.516 -24.985  0.00500.00           N
ATOM   1006  CA  LYS A  72I    497.742  45.663 -24.071  0.00500.00           C
ATOM   1007  C   LYS A  72I    498.309  44.261 -24.075  0.00500.00           C
ATOM   1008  O   LYS A  72I    498.446  43.655 -25.137  0.00500.00           O
ATOM   1009  HA  LYS A  72I    497.871  46.072 -23.068  0.00600.00           H
ATOM   1010  CB  LYS A  72I    496.245  45.700 -24.386  0.00500.00           C
ATOM   1011 1HB  LYS A  72I    496.095  45.630 -25.463  0.00600.00           H
ATOM   1012 2HB  LYS A  72I    495.754  44.835 -23.939  0.00600.00           H
ATOM   1013  CG  LYS A  72I    495.606  46.986 -23.859  0.00500.00           C
ATOM   1014 1HG  LYS A  72I    494.615  47.109 -24.296  0.00600.00           H
ATOM   1015 2HG  LYS A  72I    495.472  46.915 -22.780  0.00600.00           H
ATOM   1016  CD  LYS A  72I    496.471  48.204 -24.191  0.00500.00           C
ATOM   1017 1HD  LYS A  72I    497.365  48.199 -23.569  0.00600.00           H
ATOM   1018 2HD  LYS A  72I    496.802  48.147 -25.228  0.00600.00           H
ATOM   1019  CE  LYS A  72I    495.695  49.504 -23.969  0.00500.00           C
ATOM   1020 1HE  LYS A  72I    494.928  49.351 -23.209  0.00600.00           H
ATOM   1021 2HE  LYS A  72I    496.366  50.275 -23.593  0.00600.00           H
ATOM   1022  NZ  LYS A  72I    495.068  49.956 -25.231  0.00500.00           N
ATOM   1023 1HZ  LYS A  72I    494.114  50.247 -25.049  0.00600.00           H
ATOM   1024 2HZ  LYS A  72I    495.593  50.736 -25.608  0.00600.00           H
ATOM   1025 3HZ  LYS A  72I    495.067  49.194 -25.900  0.00600.00           H
ATOM   1026  HN  LYS A  72I    498.223  46.402 -25.946  0.00600.00           H
ATOM   1027  N   ARG A  75     498.637  43.745 -22.898  1.00375.01           N
ATOM   1028  CA  ARG A  75     499.265  42.257 -22.621  1.00364.65           C
ATOM   1029  C   ARG A  75     497.833  41.734 -22.569  1.00354.38           C
ATOM   1030  O   ARG A  75     497.069  42.065 -21.659  1.00344.88           O
ATOM   1031  HA  ARG A  75     499.878  42.045 -23.497  0.00437.58           H
ATOM   1032  CB  ARG A  75     500.140  42.281 -21.369  1.00362.24           C
ATOM   1033 1HB  ARG A  75     500.809  43.142 -21.404  0.00434.69           H
ATOM   1034 2HB  ARG A  75     499.513  42.401 -20.485  0.00434.69           H
ATOM   1035  CG  ARG A  75     500.960  40.996 -21.248  0.00500.00           C
ATOM   1036 1HG  ARG A  75     500.421  40.272 -20.637  0.00600.00           H
ATOM   1037 2HG  ARG A  75     501.089  40.548 -22.233  0.00600.00           H
ATOM   1038  CD  ARG A  75     502.330  41.276 -20.626  0.00500.00           C
ATOM   1039 1HD  ARG A  75     502.956  40.385 -20.687  0.00600.00           H
ATOM   1040 2HD  ARG A  75     502.839  42.062 -21.184  0.00600.00           H
ATOM   1041  NE  ARG A  75     502.170  41.683 -19.212  0.00500.00           N
ATOM   1042  HE  ARG A  75     501.243  41.732 -18.840  0.00600.00           H
ATOM   1043  CZ  ARG A  75     503.190  41.992 -18.399  0.00500.00           C
ATOM   1044  NH1 ARG A  75     504.453  41.944 -18.844  0.00500.00           N
ATOM   1045 1HH1 ARG A  75     504.641  41.677 -19.789  0.00600.00           H
ATOM   1046 2HH1 ARG A  75     505.208  42.175 -18.231  0.00600.00           H
ATOM   1047  NH2 ARG A  75     502.928  42.348 -17.134  0.00500.00           N
ATOM   1048 1HH2 ARG A  75     503.677  42.582 -16.515  0.00600.00           H
ATOM   1049 2HH2 ARG A  75     501.983  42.381 -16.810  0.00600.00           H
ATOM   1050  HN  ARG A  75     498.531  44.226 -22.027  0.00450.01           H
ATOM   1051  N   PHE A  76     497.477  40.906 -23.550  1.00345.70           N
ATOM   1052  CA  PHE A  76     496.142  40.328 -23.684  1.00333.51           C
ATOM   1053  C   PHE A  76     496.304  38.811 -23.734  1.00295.32           C
ATOM   1054  O   PHE A  76     496.668  38.242 -24.765  1.00279.71           O
ATOM   1055  HA  PHE A  76     495.568  40.630 -22.808  0.00400.21           H
ATOM   1056  CB  PHE A  76     495.460  40.873 -24.920  1.00366.93           C
ATOM   1057 1HB  PHE A  76     495.473  41.962 -24.880  0.00440.32           H
ATOM   1058 2HB  PHE A  76     496.035  40.580 -25.799  0.00440.32           H
ATOM   1059  CG  PHE A  76     494.048  40.412 -25.090  1.00398.06           C
ATOM   1060  HD1 PHE A  76     493.258  41.726 -23.583  0.00495.42           H
ATOM   1061  CD1 PHE A  76     493.031  40.959 -24.323  1.00412.85           C
ATOM   1062  HD2 PHE A  76     494.527  39.012 -26.636  0.00501.38           H
ATOM   1063  CD2 PHE A  76     493.733  39.445 -26.027  1.00417.82           C
ATOM   1064  CE1 PHE A  76     491.723  40.543 -24.484  1.00428.46           C
ATOM   1065  HE1 PHE A  76     490.933  40.983 -23.876  0.00514.15           H
ATOM   1066  CE2 PHE A  76     492.433  39.024 -26.191  1.00433.36           C
ATOM   1067  HE2 PHE A  76     492.199  38.259 -26.931  0.00520.03           H
ATOM   1068  CZ  PHE A  76     491.423  39.572 -25.419  1.00437.80           C
ATOM   1069  HZ  PHE A  76     490.394  39.238 -25.548  0.00525.36           H
ATOM   1070  HN  PHE A  76     498.091  40.608 -24.280  0.00414.84           H
ATOM   1071  N   ASP A  77     496.028  38.157 -22.607  1.00270.35           N
ATOM   1072  CA  ASP A  77     496.371  36.750 -22.425  1.00259.32           C
ATOM   1073  C   ASP A  77     495.150  35.862 -22.617  1.00230.69           C
ATOM   1074  O   ASP A  77     494.316  35.740 -21.716  1.00229.74           O
ATOM   1075  HA  ASP A  77     497.140  36.544 -23.169  0.00311.18           H
ATOM   1076  CB  ASP A  77     496.968  36.526 -21.041  1.00272.88           C
ATOM   1077 1HB  ASP A  77     496.339  37.000 -20.288  0.00327.46           H
ATOM   1078 2HB  ASP A  77     496.986  35.460 -20.818  0.00327.46           H
ATOM   1079  CG  ASP A  77     498.365  37.073 -20.920  1.00286.04           C
ATOM   1080  OD1 ASP A  77     499.077  37.094 -21.944  1.00306.47           O
ATOM   1081  OD2 ASP A  77     498.754  37.469 -19.804  1.00277.90           O
ATOM   1082  HN  ASP A  77     495.575  38.572 -21.817  0.00324.42           H
ATOM   1083  N   ASN A  78     495.062  35.223 -23.784  1.00207.30           N
ATOM   1084  CA  ASN A  78     494.205  34.063 -24.000  1.00197.25           C
ATOM   1085  C   ASN A  78     494.742  33.180 -25.129  1.00192.85           C
ATOM   1086  O   ASN A  78     494.198  33.176 -26.240  1.00200.17           O
ATOM   1087  HA  ASN A  78     494.194  33.534 -23.048  0.00236.70           H
ATOM   1088  CB  ASN A  78     492.752  34.487 -24.254  1.00205.77           C
ATOM   1089 1HB  ASN A  78     492.165  33.622 -24.565  0.00246.92           H
ATOM   1090 2HB  ASN A  78     492.310  34.855 -23.328  0.00246.92           H
ATOM   1091  CG  ASN A  78     492.615  35.566 -25.313  1.00209.76           C
ATOM   1092  OD1 ASN A  78     493.590  35.980 -25.942  1.00226.19           O
ATOM   1093  ND2 ASN A  78     491.384  36.012 -25.527  1.00202.72           N
ATOM   1094 1HD2 ASN A  78     490.619  35.637 -25.004  0.00243.26           H
ATOM   1095 2HD2 ASN A  78     491.222  36.723 -26.211  0.00243.26           H
ATOM   1096  HN  ASN A  78     495.571  35.484 -24.604  0.00248.76           H
ATOM   1097  N   PRO A  79     495.797  32.403 -24.884  1.00196.63           N
ATOM   1098  CA  PRO A  79     496.298  31.520 -25.940  1.00204.51           C
ATOM   1099  C   PRO A  79     495.465  30.256 -26.031  1.00198.20           C
ATOM   1100  O   PRO A  79     494.656  29.974 -25.142  1.00188.39           O
ATOM   1101  HA  PRO A  79     496.206  32.005 -26.911  0.00245.41           H
ATOM   1102  CB  PRO A  79     497.726  31.213 -25.485  1.00218.59           C
ATOM   1103 1HB  PRO A  79     498.065  30.245 -25.850  0.00262.31           H
ATOM   1104 2HB  PRO A  79     498.432  31.957 -25.853  0.00262.31           H
ATOM   1105  CG  PRO A  79     497.626  31.238 -24.011  1.00220.94           C
ATOM   1106 1HG  PRO A  79     497.301  30.273 -23.623  0.00265.13           H
ATOM   1107 2HG  PRO A  79     498.591  31.456 -23.554  0.00265.13           H
ATOM   1108  CD  PRO A  79     496.623  32.312 -23.669  1.00201.86           C
ATOM   1109 1HD  PRO A  79     496.087  32.081 -22.748  0.00242.23           H
ATOM   1110 2HD  PRO A  79     497.104  33.279 -23.525  0.00242.23           H
ATOM   1111  N   VAL A  80     495.652  29.484 -27.097  1.00199.87           N
ATOM   1112  CA  VAL A  80     494.982  28.197 -27.216  1.00195.38           C
ATOM   1113  C   VAL A  80     495.772  27.187 -26.396  1.00170.27           C
ATOM   1114  O   VAL A  80     496.804  26.672 -26.843  1.00168.57           O
ATOM   1115  HA  VAL A  80     493.983  28.306 -26.795  0.00234.46           H
ATOM   1116  HB  VAL A  80     495.860  27.643 -29.086  0.00264.11           H
ATOM   1117  CB  VAL A  80     494.854  27.766 -28.684  1.00220.09           C
ATOM   1118  CG1 VAL A  80     494.142  26.436 -28.780  1.00226.45           C
ATOM   1119 1HG1 VAL A  80     494.704  25.682 -28.229  0.00271.74           H
ATOM   1120 2HG1 VAL A  80     493.143  26.528 -28.354  0.00271.74           H
ATOM   1121 3HG1 VAL A  80     494.065  26.140 -29.826  0.00271.74           H
ATOM   1122  CG2 VAL A  80     494.116  28.826 -29.474  1.00234.75           C
ATOM   1123 1HG2 VAL A  80     493.125  28.975 -29.045  0.00281.70           H
ATOM   1124 2HG2 VAL A  80     494.673  29.763 -29.434  0.00281.70           H
ATOM   1125 3HG2 VAL A  80     494.019  28.505 -30.510  0.00281.70           H
ATOM   1126  HN  VAL A  80     496.246  29.726 -27.865  0.00239.84           H
ATOM   1127  N   LEU A  81     495.301  26.908 -25.187  1.00151.75           N
ATOM   1128  CA  LEU A  81     496.048  26.103 -24.227  1.00141.45           C
ATOM   1129  C   LEU A  81     495.620  24.650 -24.391  1.00139.72           C
ATOM   1130  O   LEU A  81     494.422  24.386 -24.561  1.00140.36           O
ATOM   1131  HA  LEU A  81     497.106  26.192 -24.480  0.00169.74           H
ATOM   1132  CB  LEU A  81     495.806  26.603 -22.797  1.00140.72           C
ATOM   1133 1HB  LEU A  81     494.773  26.378 -22.526  0.00168.86           H
ATOM   1134 2HB  LEU A  81     496.443  26.033 -22.122  0.00168.86           H
ATOM   1135  HG  LEU A  81     495.557  28.594 -23.519  0.00182.50           H
ATOM   1136  CG  LEU A  81     496.093  28.095 -22.711  1.00152.08           C
ATOM   1137  CD1 LEU A  81     495.603  28.723 -21.435  1.00155.99           C
ATOM   1138 1HD1 LEU A  81     494.526  28.579 -21.350  0.00187.19           H
ATOM   1139 2HD1 LEU A  81     496.101  28.256 -20.585  0.00187.19           H
ATOM   1140 3HD1 LEU A  81     495.826  29.791 -21.446  0.00187.19           H
ATOM   1141  CD2 LEU A  81     497.583  28.379 -22.915  0.00500.00           C
ATOM   1142 1HD2 LEU A  81     498.163  27.510 -22.605  0.00600.00           H
ATOM   1143 2HD2 LEU A  81     497.772  28.586 -23.969  0.00600.00           H
ATOM   1144 3HD2 LEU A  81     497.873  29.242 -22.317  0.00600.00           H
ATOM   1145  HN  LEU A  81     494.414  27.223 -24.846  0.00182.10           H
ATOM   1146  N   PRO A  82     496.544  23.689 -24.388  1.00139.21           N
ATOM   1147  CA  PRO A  82     496.134  22.283 -24.443  1.00140.68           C
ATOM   1148  C   PRO A  82     495.446  21.858 -23.159  1.00144.38           C
ATOM   1149  O   PRO A  82     495.818  22.274 -22.059  1.00145.60           O
ATOM   1150  HA  PRO A  82     495.398  22.137 -25.234  0.00168.82           H
ATOM   1151  CB  PRO A  82     497.457  21.535 -24.637  1.00141.31           C
ATOM   1152 1HB  PRO A  82     497.847  21.156 -23.692  0.00169.57           H
ATOM   1153 2HB  PRO A  82     497.340  20.677 -25.299  0.00169.57           H
ATOM   1154  CG  PRO A  82     498.376  22.542 -25.226  1.00148.86           C
ATOM   1155 1HG  PRO A  82     499.417  22.296 -25.019  0.00178.63           H
ATOM   1156 2HG  PRO A  82     498.268  22.587 -26.310  0.00178.63           H
ATOM   1157  CD  PRO A  82     497.992  23.841 -24.592  1.00144.54           C
ATOM   1158 1HD  PRO A  82     498.848  24.512 -24.504  0.00173.45           H
ATOM   1159 2HD  PRO A  82     497.236  24.364 -25.176  0.00173.45           H
ATOM   1160  N   PHE A  83     494.422  21.022 -23.308  1.00143.37           N
ATOM   1161  CA  PHE A  83     493.637  20.556 -22.173  1.00133.64           C
ATOM   1162  C   PHE A  83     494.348  19.473 -21.377  1.00133.82           C
ATOM   1163  O   PHE A  83     494.563  19.653 -20.176  1.00136.71           O
ATOM   1164  HA  PHE A  83     493.469  21.413 -21.521  0.00160.37           H
ATOM   1165  CB  PHE A  83     492.279  20.038 -22.649  1.00126.05           C
ATOM   1166 1HB  PHE A  83     491.810  20.799 -23.274  0.00151.26           H
ATOM   1167 2HB  PHE A  83     492.436  19.162 -23.278  0.00151.26           H
ATOM   1168  CG  PHE A  83     491.345  19.677 -21.541  1.00124.97           C
ATOM   1169  HD1 PHE A  83     490.874  21.716 -21.059  0.00151.78           H
ATOM   1170  CD1 PHE A  83     490.699  20.667 -20.822  1.00126.48           C
ATOM   1171  HD2 PHE A  83     491.598  17.568 -21.796  0.00154.86           H
ATOM   1172  CD2 PHE A  83     491.097  18.353 -21.231  1.00129.05           C
ATOM   1173  CE1 PHE A  83     489.831  20.344 -19.803  1.00130.41           C
ATOM   1174  HE1 PHE A  83     489.332  21.133 -19.241  0.00156.49           H
ATOM   1175  CE2 PHE A  83     490.230  18.023 -20.212  1.00142.09           C
ATOM   1176  HE2 PHE A  83     490.044  16.976 -19.971  0.00170.51           H
ATOM   1177  CZ  PHE A  83     489.597  19.020 -19.497  1.00138.09           C
ATOM   1178  HZ  PHE A  83     488.911  18.760 -18.691  0.00165.71           H
ATOM   1179  HN  PHE A  83     494.121  20.659 -24.190  0.00172.04           H
ATOM   1180  N   ASN A  84     494.708  18.362 -22.028  1.00137.77           N
ATOM   1181  CA  ASN A  84     495.578  17.316 -21.488  1.00151.97           C
ATOM   1182  C   ASN A  84     495.056  16.686 -20.203  1.00146.67           C
ATOM   1183  O   ASN A  84     495.585  16.974 -19.124  1.00152.62           O
ATOM   1184  HA  ASN A  84     495.648  16.567 -22.277  0.00182.36           H
ATOM   1185  CB  ASN A  84     496.996  17.856 -21.267  1.00171.97           C
ATOM   1186 1HB  ASN A  84     496.972  18.662 -20.533  0.00206.36           H
ATOM   1187 2HB  ASN A  84     497.628  17.069 -20.854  0.00206.36           H
ATOM   1188  CG  ASN A  84     497.715  18.402 -22.511  1.00202.76           C
ATOM   1189  OD1 ASN A  84     497.106  18.746 -23.511  0.00500.00           O
ATOM   1190  ND2 ASN A  84     499.038  18.463 -22.388  0.00500.00           N
ATOM   1191 1HD2 ASN A  84     499.475  18.165 -21.540  0.00600.00           H
ATOM   1192 2HD2 ASN A  84     499.595  18.805 -23.145  0.00600.00           H
ATOM   1193  HN  ASN A  84     494.414  18.138 -22.958  0.00165.32           H
ATOM   1194  N   ASP A  85     493.948  15.940 -20.312  1.00146.58           N
ATOM   1195  CA  ASP A  85     493.392  15.011 -19.322  1.00147.18           C
ATOM   1196  C   ASP A  85     492.702  15.747 -18.174  1.00119.99           C
ATOM   1197  O   ASP A  85     492.090  15.120 -17.307  1.00120.15           O
ATOM   1198  HA  ASP A  85     492.688  14.390 -19.875  0.00176.62           H
ATOM   1199  CB  ASP A  85     494.484  14.060 -18.793  1.00170.23           C
ATOM   1200 1HB  ASP A  85     495.150  13.776 -19.609  0.00204.28           H
ATOM   1201 2HB  ASP A  85     495.092  14.575 -18.049  0.00204.28           H
ATOM   1202  CG  ASP A  85     493.929  12.788 -18.164  1.00201.82           C
ATOM   1203  OD1 ASP A  85     492.711  12.535 -18.243  1.00219.36           O
ATOM   1204  OD2 ASP A  85     494.727  12.030 -17.576  1.00219.76           O
ATOM   1205  HN  ASP A  85     493.353  15.934 -21.117  0.00175.90           H
ATOM   1206  N   GLY A  86     492.749  17.070 -18.162  1.00103.68           N
ATOM   1207  CA  GLY A  86     492.087  17.793 -17.100  1.00 98.21           C
ATOM   1208  C   GLY A  86     492.874  18.991 -16.622  1.00 97.02           C
ATOM   1209  O   GLY A  86     494.098  18.919 -16.483  1.00100.39           O
ATOM   1210 1HA  GLY A  86     491.109  18.134 -17.441  0.00117.85           H
ATOM   1211 2HA  GLY A  86     491.916  17.128 -16.254  0.00117.85           H
ATOM   1212  HN  GLY A  86     493.221  17.619 -18.852  0.00124.42           H
ATOM   1213  N   VAL A  87     492.187  20.098 -16.363  1.00 89.50           N
ATOM   1214  CA  VAL A  87     492.844  21.336 -15.979  1.00 79.54           C
ATOM   1215  C   VAL A  87     492.302  21.825 -14.648  1.00 66.76           C
ATOM   1216  O   VAL A  87     491.172  21.536 -14.247  1.00 62.99           O
ATOM   1217  HA  VAL A  87     493.906  21.122 -15.860  0.00 95.45           H
ATOM   1218  HB  VAL A  87     493.184  23.336 -16.670  0.00105.02           H
ATOM   1219  CB  VAL A  87     492.686  22.440 -17.042  1.00 87.52           C
ATOM   1220  CG1 VAL A  87     493.347  22.044 -18.328  1.00 92.59           C
ATOM   1221 1HG1 VAL A  87     494.410  21.874 -18.153  0.00111.11           H
ATOM   1222 2HG1 VAL A  87     492.890  21.129 -18.704  0.00111.11           H
ATOM   1223 3HG1 VAL A  87     493.223  22.841 -19.061  0.00111.11           H
ATOM   1224  CG2 VAL A  87     491.212  22.781 -17.264  0.00500.00           C
ATOM   1225 1HG2 VAL A  87     490.685  21.897 -17.625  0.00600.00           H
ATOM   1226 2HG2 VAL A  87     490.768  23.108 -16.324  0.00600.00           H
ATOM   1227 3HG2 VAL A  87     491.129  23.579 -18.002  0.00600.00           H
ATOM   1228  HN  VAL A  87     491.191  20.163 -16.412  0.00107.40           H
ATOM   1229  N   TYR A  88     493.144  22.566 -13.952  1.00 60.36           N
ATOM   1230  CA  TYR A  88     492.736  23.456 -12.882  1.00 60.64           C
ATOM   1231  C   TYR A  88     492.605  24.853 -13.455  1.00 68.53           C
ATOM   1232  O   TYR A  88     493.269  25.215 -14.424  1.00 71.04           O
ATOM   1233  HA  TYR A  88     491.774  23.107 -12.505  0.00 72.77           H
ATOM   1234  CB  TYR A  88     493.756  23.432 -11.745  1.00 60.35           C
ATOM   1235 1HB  TYR A  88     493.817  22.419 -11.347  0.00 72.42           H
ATOM   1236 2HB  TYR A  88     494.739  23.676 -12.147  0.00 72.42           H
ATOM   1237  CG  TYR A  88     493.480  24.368 -10.589  1.00 60.74           C
ATOM   1238  HD1 TYR A  88     491.965  23.134  -9.697  0.00 77.21           H
ATOM   1239  CD1 TYR A  88     492.536  24.060  -9.625  1.00 64.34           C
ATOM   1240  HD2 TYR A  88     494.939  25.802 -11.205  0.00 76.14           H
ATOM   1241  CD2 TYR A  88     494.191  25.551 -10.454  1.00 63.45           C
ATOM   1242  CE1 TYR A  88     492.300  24.912  -8.562  1.00 65.13           C
ATOM   1243  HE1 TYR A  88     491.552  24.667  -7.807  0.00 78.16           H
ATOM   1244  HE2 TYR A  88     494.532  27.331  -9.315  0.00 82.14           H
ATOM   1245  CE2 TYR A  88     493.962  26.405  -9.395  1.00 68.45           C
ATOM   1246  CZ  TYR A  88     493.017  26.080  -8.455  1.00 63.88           C
ATOM   1247  OH  TYR A  88     492.790  26.934  -7.402  1.00 58.69           O
ATOM   1248  HH  TYR A  88     492.190  26.498  -6.731  0.00 70.43           H
ATOM   1249  HN  TYR A  88     494.134  22.578 -14.101  0.00 72.43           H
ATOM   1250  N   PHE A  89     491.728  25.641 -12.854  1.00 80.27           N
ATOM   1251  CA  PHE A  89     491.566  27.005 -13.315  1.00 88.63           C
ATOM   1252  C   PHE A  89     491.355  27.892 -12.103  1.00 84.89           C
ATOM   1253  O   PHE A  89     490.612  27.550 -11.181  1.00 85.34           O
ATOM   1254  HA  PHE A  89     492.480  27.281 -13.839  0.00106.36           H
ATOM   1255  CB  PHE A  89     490.396  27.128 -14.288  1.00 92.93           C
ATOM   1256 1HB  PHE A  89     490.508  26.379 -15.072  0.00111.52           H
ATOM   1257 2HB  PHE A  89     489.470  26.901 -13.759  0.00111.52           H
ATOM   1258  CG  PHE A  89     490.280  28.475 -14.915  1.00 95.64           C
ATOM   1259  HD1 PHE A  89     491.771  28.080 -16.409  0.00110.98           H
ATOM   1260  CD1 PHE A  89     491.065  28.806 -16.005  1.00 92.48           C
ATOM   1261  HD2 PHE A  89     488.785  29.165 -13.547  0.00115.84           H
ATOM   1262  CD2 PHE A  89     489.403  29.418 -14.408  1.00 96.53           C
ATOM   1263  CE1 PHE A  89     490.967  30.045 -16.585  1.00 96.27           C
ATOM   1264  HE1 PHE A  89     491.582  30.292 -17.450  0.00115.52           H
ATOM   1265  CE2 PHE A  89     489.303  30.658 -14.981  1.00105.46           C
ATOM   1266  HE2 PHE A  89     488.607  31.394 -14.580  0.00126.55           H
ATOM   1267  CZ  PHE A  89     490.088  30.973 -16.069  1.00109.75           C
ATOM   1268  HZ  PHE A  89     490.011  31.961 -16.523  0.00131.70           H
ATOM   1269  HN  PHE A  89     491.155  25.356 -12.085  0.00 96.32           H
ATOM   1270  N   ALA A  90     492.022  29.034 -12.116  1.00 85.14           N
ATOM   1271  CA  ALA A  90     491.822  30.040 -11.088  1.00 94.87           C
ATOM   1272  C   ALA A  90     491.758  31.384 -11.786  1.00107.76           C
ATOM   1273  O   ALA A  90     492.199  31.527 -12.928  1.00 98.34           O
ATOM   1274  HA  ALA A  90     490.872  29.829 -10.599  0.00113.84           H
ATOM   1275  CB  ALA A  90     492.930  29.993 -10.035  1.00 93.25           C
ATOM   1276 1HB  ALA A  90     492.934  29.014  -9.556  0.00111.90           H
ATOM   1277 2HB  ALA A  90     493.893  30.167 -10.514  0.00111.90           H
ATOM   1278 3HB  ALA A  90     492.752  30.764  -9.285  0.00111.90           H
ATOM   1279  HN  ALA A  90     492.695  29.281 -12.814  0.00102.17           H
ATOM   1280  N   SER A  91     491.194  32.371 -11.099  1.00122.84           N
ATOM   1281  CA  SER A  91     491.083  33.708 -11.662  1.00135.85           C
ATOM   1282  C   SER A  91     491.005  34.712 -10.527  1.00147.07           C
ATOM   1283  O   SER A  91     489.973  34.808  -9.856  1.00134.81           O
ATOM   1284  HA  SER A  91     491.991  33.850 -12.249  0.00163.02           H
ATOM   1285  CB  SER A  91     489.855  33.827 -12.568  1.00141.25           C
ATOM   1286 1HB  SER A  91     489.750  34.859 -12.904  0.00169.50           H
ATOM   1287 2HB  SER A  91     490.000  33.215 -13.458  0.00169.50           H
ATOM   1288  HG  SER A  91     488.506  33.996 -11.098  0.00600.00           H
ATOM   1289  OG  SER A  91     488.661  33.422 -11.903  0.00500.00           O
ATOM   1290  HN  SER A  91     490.818  32.267 -10.178  0.00147.41           H
ATOM   1291  N   THR A  92     492.095  35.439 -10.307  1.00185.50           N
ATOM   1292  CA  THR A  92     492.089  36.534  -9.348  1.00230.11           C
ATOM   1293  C   THR A  92     491.232  37.665  -9.894  1.00247.12           C
ATOM   1294  O   THR A  92     491.578  38.278 -10.909  1.00256.51           O
ATOM   1295  HA  THR A  92     491.624  36.181  -8.427  0.00276.13           H
ATOM   1296  HB  THR A  92     493.516  37.804  -8.322  0.00305.71           H
ATOM   1297  CB  THR A  92     493.508  37.023  -9.083  1.00254.76           C
ATOM   1298  OG1 THR A  92     494.103  37.448 -10.317  1.00266.36           O
ATOM   1299  HG1 THR A  92     494.917  37.999 -10.133  0.00319.63           H
ATOM   1300  CG2 THR A  92     494.350  35.922  -8.463  1.00260.26           C
ATOM   1301 1HG2 THR A  92     494.360  35.057  -9.126  0.00312.31           H
ATOM   1302 2HG2 THR A  92     493.924  35.638  -7.501  0.00312.31           H
ATOM   1303 3HG2 THR A  92     495.370  36.281  -8.318  0.00312.31           H
ATOM   1304  HN  THR A  92     492.969  35.291 -10.769  0.00222.60           H
ATOM   1305  N   GLU A  93     490.107  37.933  -9.238  1.00255.57           N
ATOM   1306  CA  GLU A  93     489.152  38.894  -9.763  1.00257.94           C
ATOM   1307  C   GLU A  93     488.733  39.889  -8.695  1.00264.27           C
ATOM   1308  O   GLU A  93     488.657  39.560  -7.509  1.00273.12           O
ATOM   1309  HA  GLU A  93     489.678  39.418 -10.561  0.00309.53           H
ATOM   1310  CB  GLU A  93     487.908  38.197 -10.330  1.00261.04           C
ATOM   1311 1HB  GLU A  93     487.504  37.508  -9.590  0.00313.25           H
ATOM   1312 2HB  GLU A  93     487.187  38.944 -10.663  0.00313.25           H
ATOM   1313  CG  GLU A  93     488.182  37.347 -11.560  1.00268.56           C
ATOM   1314 1HG  GLU A  93     488.935  36.595 -11.325  0.00322.27           H
ATOM   1315 2HG  GLU A  93     487.275  36.812 -11.845  0.00322.27           H
ATOM   1316  CD  GLU A  93     488.659  38.166 -12.744  1.00266.07           C
ATOM   1317  OE1 GLU A  93     488.225  39.328 -12.889  1.00262.93           O
ATOM   1318  OE2 GLU A  93     489.480  37.648 -13.527  1.00265.14           O
ATOM   1319  HN  GLU A  93     489.850  37.508  -8.369  0.00306.68           H
ATOM   1320  N   LYS A  94     488.496  41.104  -9.132  1.00269.50           N
ATOM   1321  CA  LYS A  94     487.787  42.157  -8.422  1.00279.90           C
ATOM   1322  C   LYS A  94     486.806  42.868  -9.339  1.00279.17           C
ATOM   1323  O   LYS A  94     486.003  43.677  -8.868  1.00278.71           O
ATOM   1324  HA  LYS A  94     487.212  41.685  -7.625  0.00335.88           H
ATOM   1325  CB  LYS A  94     488.774  43.163  -7.816  1.00290.89           C
ATOM   1326 1HB  LYS A  94     488.234  43.881  -7.199  0.00349.07           H
ATOM   1327 2HB  LYS A  94     489.473  42.643  -7.162  0.00349.07           H
ATOM   1328  CG  LYS A  94     489.574  43.932  -8.845  1.00314.69           C
ATOM   1329 1HG  LYS A  94     490.077  43.234  -9.515  0.00377.63           H
ATOM   1330 2HG  LYS A  94     488.902  44.533  -9.458  0.00377.63           H
ATOM   1331  CD  LYS A  94     490.601  44.833  -8.185  1.00338.85           C
ATOM   1332 1HD  LYS A  94     490.103  45.511  -7.492  0.00406.62           H
ATOM   1333 2HD  LYS A  94     491.295  44.231  -7.600  0.00406.62           H
ATOM   1334  CE  LYS A  94     491.367  45.632  -9.227  1.00360.80           C
ATOM   1335 1HE  LYS A  94     490.670  46.207  -9.837  0.00432.96           H
ATOM   1336 2HE  LYS A  94     492.023  46.348  -8.734  0.00432.96           H
ATOM   1337  NZ  LYS A  94     492.184  44.762 -10.115  1.00368.03           N
ATOM   1338 1HZ  LYS A  94     492.677  45.336 -10.791  0.00441.64           H
ATOM   1339 2HZ  LYS A  94     492.855  44.244  -9.558  0.00441.64           H
ATOM   1340 3HZ  LYS A  94     491.578  44.112 -10.604  0.00441.64           H
ATOM   1341  HN  LYS A  94     488.787  41.443 -10.027  0.00323.40           H
ATOM   1342  N   SER A  95     486.871  42.595 -10.642  1.00279.29           N
ATOM   1343  CA  SER A  95     485.904  43.088 -11.610  1.00285.72           C
ATOM   1344  C   SER A  95     485.146  41.970 -12.312  1.00279.01           C
ATOM   1345  O   SER A  95     484.262  42.270 -13.124  1.00291.17           O
ATOM   1346  HA  SER A  95     485.201  43.691 -11.033  0.00342.86           H
ATOM   1347  CB  SER A  95     486.604  43.965 -12.651  1.00293.51           C
ATOM   1348 1HB  SER A  95     487.393  43.392 -13.137  0.00352.21           H
ATOM   1349 2HB  SER A  95     485.891  44.246 -13.427  0.00352.21           H
ATOM   1350  HG  SER A  95     486.415  45.741 -11.765  0.00355.21           H
ATOM   1351  OG  SER A  95     487.151  45.129 -12.056  1.00296.01           O
ATOM   1352  HN  SER A  95     487.584  42.034 -11.061  0.00335.15           H
ATOM   1353  N   ASN A  96     485.483  40.707 -12.019  1.00267.92           N
ATOM   1354  CA  ASN A  96     484.889  39.500 -12.608  1.00261.44           C
ATOM   1355  C   ASN A  96     485.027  39.507 -14.135  1.00234.86           C
ATOM   1356  O   ASN A  96     484.054  39.529 -14.891  1.00223.29           O
ATOM   1357  HA  ASN A  96     485.429  38.666 -12.159  0.00313.73           H
ATOM   1358  CB  ASN A  96     483.431  39.324 -12.162  1.00272.43           C
ATOM   1359 1HB  ASN A  96     482.880  40.248 -12.338  0.00326.92           H
ATOM   1360 2HB  ASN A  96     482.955  38.549 -12.762  0.00326.92           H
ATOM   1361  CG  ASN A  96     483.316  38.952 -10.694  1.00280.24           C
ATOM   1362  OD1 ASN A  96     484.075  38.125 -10.193  1.00279.65           O
ATOM   1363  ND2 ASN A  96     482.376  39.576  -9.996  1.00280.50           N
ATOM   1364 1HD2 ASN A  96     481.788  40.251 -10.441  0.00336.60           H
ATOM   1365 2HD2 ASN A  96     482.255  39.370  -9.025  0.00336.60           H
ATOM   1366  HN  ASN A  96     486.188  40.456 -11.356  0.00321.50           H
ATOM   1367  N   ILE A  97     486.287  39.482 -14.560  1.00213.48           N
ATOM   1368  CA  ILE A  97     486.648  39.621 -15.963  1.00197.69           C
ATOM   1369  C   ILE A  97     486.580  38.291 -16.702  1.00181.90           C
ATOM   1370  O   ILE A  97     485.929  38.192 -17.742  1.00170.78           O
ATOM   1371  HA  ILE A  97     485.916  40.285 -16.424  0.00237.23           H
ATOM   1372  HB  ILE A  97     488.756  39.615 -15.547  0.00244.78           H
ATOM   1373  CB  ILE A  97     488.053  40.248 -16.085  1.00203.98           C
ATOM   1374  CG1 ILE A  97     488.079  41.619 -15.431  1.00206.25           C
ATOM   1375 1HG1 ILE A  97     487.674  41.551 -14.420  0.00247.50           H
ATOM   1376 2HG1 ILE A  97     489.109  41.962 -15.338  0.00247.50           H
ATOM   1377  CG2 ILE A  97     488.508  40.292 -17.546  0.00500.00           C
ATOM   1378 1HG2 ILE A  97     488.578  39.276 -17.935  0.00600.00           H
ATOM   1379 2HG2 ILE A  97     487.786  40.858 -18.134  0.00600.00           H
ATOM   1380 3HG2 ILE A  97     489.484  40.772 -17.607  0.00600.00           H
ATOM   1381  CD1 ILE A  97     487.268  42.630 -16.244  0.00500.00           C
ATOM   1382 1HD1 ILE A  97     487.722  42.752 -17.227  0.00600.00           H
ATOM   1383 2HD1 ILE A  97     486.246  42.269 -16.357  0.00600.00           H
ATOM   1384 3HD1 ILE A  97     487.260  43.589 -15.726  0.00600.00           H
ATOM   1385  HN  ILE A  97     487.078  39.366 -13.959  0.00256.18           H
ATOM   1386  N   ILE A  98     487.232  37.253 -16.180  1.00189.05           N
ATOM   1387  CA  ILE A  98     487.375  36.022 -16.946  1.00208.16           C
ATOM   1388  C   ILE A  98     486.102  35.207 -16.775  1.00202.03           C
ATOM   1389  O   ILE A  98     486.005  34.348 -15.894  1.00186.38           O
ATOM   1390  HA  ILE A  98     487.481  36.298 -17.995  0.00249.79           H
ATOM   1391  HB  ILE A  98     488.431  34.827 -15.507  0.00278.40           H
ATOM   1392  CB  ILE A  98     488.611  35.213 -16.511  1.00232.00           C
ATOM   1393  CG1 ILE A  98     489.840  36.101 -16.440  1.00255.99           C
ATOM   1394 1HG1 ILE A  98     489.638  36.956 -15.796  0.00307.19           H
ATOM   1395 2HG1 ILE A  98     490.665  35.550 -15.987  0.00307.19           H
ATOM   1396  CG2 ILE A  98     488.825  34.006 -17.427  0.00500.00           C
ATOM   1397 1HG2 ILE A  98     488.217  33.171 -17.076  0.00600.00           H
ATOM   1398 2HG2 ILE A  98     488.535  34.265 -18.444  0.00600.00           H
ATOM   1399 3HG2 ILE A  98     489.877  33.720 -17.410  0.00600.00           H
ATOM   1400  CD1 ILE A  98     490.246  36.587 -17.832  0.00500.00           C
ATOM   1401 1HD1 ILE A  98     490.744  35.780 -18.368  0.00600.00           H
ATOM   1402 2HD1 ILE A  98     489.357  36.895 -18.382  0.00600.00           H
ATOM   1403 3HD1 ILE A  98     490.926  37.435 -17.737  0.00600.00           H
ATOM   1404  HN  ILE A  98     487.646  37.254 -15.271  0.00226.86           H
ATOM   1405  N   ARG A  99     485.116  35.485 -17.620  1.00212.40           N
ATOM   1406  CA  ARG A  99     483.847  34.771 -17.631  1.00216.01           C
ATOM   1407  C   ARG A  99     483.697  34.171 -19.022  1.00186.87           C
ATOM   1408  O   ARG A  99     483.287  34.843 -19.968  1.00189.60           O
ATOM   1409  HA  ARG A  99     483.946  34.012 -16.854  0.00259.21           H
ATOM   1410  CB  ARG A  99     482.690  35.709 -17.295  1.00249.79           C
ATOM   1411 1HB  ARG A  99     482.645  36.514 -18.028  0.00299.75           H
ATOM   1412 2HB  ARG A  99     481.747  35.166 -17.360  0.00299.75           H
ATOM   1413  CG  ARG A  99     482.730  36.366 -15.913  1.00283.33           C
ATOM   1414 1HG  ARG A  99     483.746  36.692 -15.691  0.00340.00           H
ATOM   1415 2HG  ARG A  99     482.101  37.257 -15.911  0.00340.00           H
ATOM   1416  CD  ARG A  99     482.262  35.443 -14.777  1.00307.85           C
ATOM   1417 1HD  ARG A  99     481.940  36.037 -13.923  0.00369.42           H
ATOM   1418 2HD  ARG A  99     481.399  34.861 -15.103  0.00369.42           H
ATOM   1419  NE  ARG A  99     483.272  34.498 -14.300  1.00307.69           N
ATOM   1420  HE  ARG A  99     483.250  33.566 -14.660  0.00369.23           H
ATOM   1421  CZ  ARG A  99     484.221  34.795 -13.415  1.00293.79           C
ATOM   1422  NH1 ARG A  99     484.310  36.018 -12.907  1.00294.86           N
ATOM   1423 1HH1 ARG A  99     483.661  36.724 -13.190  0.00353.83           H
ATOM   1424 2HH1 ARG A  99     485.026  36.234 -12.244  0.00353.83           H
ATOM   1425  NH2 ARG A  99     485.092  33.866 -13.040  1.00273.58           N
ATOM   1426 1HH2 ARG A  99     485.805  34.088 -12.376  0.00328.30           H
ATOM   1427 2HH2 ARG A  99     485.033  32.944 -13.423  0.00328.30           H
ATOM   1428  HN  ARG A  99     485.161  36.201 -18.316  0.00254.88           H
ATOM   1429  N   GLY A 100     484.056  32.899 -19.152  1.00160.10           N
ATOM   1430  CA  GLY A 100     483.904  32.236 -20.430  1.00145.38           C
ATOM   1431  C   GLY A 100     484.956  31.197 -20.747  1.00124.53           C
ATOM   1432  O   GLY A 100     486.157  31.449 -20.612  1.00125.26           O
ATOM   1433 1HA  GLY A 100     482.933  31.741 -20.474  0.00174.46           H
ATOM   1434 2HA  GLY A 100     483.920  32.974 -21.231  0.00174.46           H
ATOM   1435  HN  GLY A 100     484.436  32.347 -18.409  0.00192.12           H
ATOM   1436  N   TRP A 101     484.509  30.019 -21.172  1.00111.48           N
ATOM   1437  CA  TRP A 101     485.390  28.899 -21.454  1.00109.05           C
ATOM   1438  C   TRP A 101     484.919  28.205 -22.721  1.00111.50           C
ATOM   1439  O   TRP A 101     483.734  27.909 -22.887  1.00114.44           O
ATOM   1440  HA  TRP A 101     486.394  29.294 -21.607  0.00130.86           H
ATOM   1441  CB  TRP A 101     485.414  27.891 -20.294  1.00111.21           C
ATOM   1442 1HB  TRP A 101     484.395  27.563 -20.089  0.00133.45           H
ATOM   1443 2HB  TRP A 101     485.977  27.010 -20.602  0.00133.45           H
ATOM   1444  CG  TRP A 101     486.009  28.450 -19.063  1.00110.56           C
ATOM   1445  HD1 TRP A 101     488.083  27.842 -19.222  0.00128.94           H
ATOM   1446  CD1 TRP A 101     487.305  28.367 -18.667  1.00107.45           C
ATOM   1447  CD2 TRP A 101     485.334  29.229 -18.076  1.00119.43           C
ATOM   1448  NE1 TRP A 101     487.481  29.035 -17.484  1.00111.91           N
ATOM   1449  HE1 TRP A 101     488.337  29.120 -16.974  0.00134.29           H
ATOM   1450  CE2 TRP A 101     486.283  29.576 -17.101  1.00118.97           C
ATOM   1451  HE3 TRP A 101     483.279  29.380 -18.672  0.00167.09           H
ATOM   1452  CE3 TRP A 101     484.015  29.659 -17.919  1.00139.24           C
ATOM   1453  CZ2 TRP A 101     485.956  30.336 -15.989  1.00133.71           C
ATOM   1454  HZ2 TRP A 101     486.697  30.596 -15.232  0.00160.45           H
ATOM   1455  CZ3 TRP A 101     483.695  30.417 -16.822  1.00154.84           C
ATOM   1456  HZ3 TRP A 101     482.680  30.778 -16.661  0.00185.81           H
ATOM   1457  CH2 TRP A 101     484.660  30.754 -15.873  1.00148.56           C
ATOM   1458  HH2 TRP A 101     484.356  31.365 -15.024  0.00178.27           H
ATOM   1459  HN  TRP A 101     483.543  29.810 -21.330  0.00133.78           H
ATOM   1460  N   ILE A 102     485.866  27.948 -23.617  1.00119.69           N
ATOM   1461  CA  ILE A 102     485.621  27.138 -24.800  1.00126.06           C
ATOM   1462  C   ILE A 102     486.474  25.889 -24.652  1.00120.84           C
ATOM   1463  O   ILE A 102     487.610  25.961 -24.189  1.00120.47           O
ATOM   1464  HA  ILE A 102     484.565  26.865 -24.797  0.00151.27           H
ATOM   1465  HB  ILE A 102     487.038  28.081 -26.116  0.00160.50           H
ATOM   1466  CB  ILE A 102     485.965  27.893 -26.103  1.00133.75           C
ATOM   1467  CG1 ILE A 102     485.272  29.232 -26.135  1.00137.28           C
ATOM   1468 1HG1 ILE A 102     484.854  29.406 -27.126  0.00164.74           H
ATOM   1469 2HG1 ILE A 102     484.438  29.232 -25.432  0.00164.74           H
ATOM   1470  CG2 ILE A 102     485.640  27.043 -27.333  0.00500.00           C
ATOM   1471 1HG2 ILE A 102     486.510  27.006 -27.989  0.00600.00           H
ATOM   1472 2HG2 ILE A 102     485.378  26.033 -27.017  0.00600.00           H
ATOM   1473 3HG2 ILE A 102     484.800  27.485 -27.869  0.00600.00           H
ATOM   1474  CD1 ILE A 102     486.243  30.361 -25.781  0.00500.00           C
ATOM   1475 1HD1 ILE A 102     486.821  30.080 -24.901  0.00600.00           H
ATOM   1476 2HD1 ILE A 102     486.918  30.535 -26.619  0.00600.00           H
ATOM   1477 3HD1 ILE A 102     485.682  31.272 -25.571  0.00600.00           H
ATOM   1478  HN  ILE A 102     486.805  28.284 -23.551  0.00143.63           H
ATOM   1479  N   PHE A 103     485.916  24.730 -25.010  1.00113.27           N
ATOM   1480  CA  PHE A 103     486.667  23.475 -24.953  1.00112.89           C
ATOM   1481  C   PHE A 103     486.532  22.797 -26.317  1.00116.76           C
ATOM   1482  O   PHE A 103     485.596  22.037 -26.573  1.00118.66           O
ATOM   1483  HA  PHE A 103     487.706  23.730 -24.745  0.00135.47           H
ATOM   1484  CB  PHE A 103     486.171  22.572 -23.831  1.00113.21           C
ATOM   1485 1HB  PHE A 103     485.110  22.375 -23.978  0.00135.85           H
ATOM   1486 2HB  PHE A 103     486.685  21.613 -23.896  0.00135.85           H
ATOM   1487  CG  PHE A 103     486.375  23.138 -22.465  1.00122.37           C
ATOM   1488  HD1 PHE A 103     488.418  22.501 -22.326  0.00163.67           H
ATOM   1489  CD1 PHE A 103     487.595  23.013 -21.829  1.00136.39           C
ATOM   1490  HD2 PHE A 103     484.379  23.895 -22.309  0.00153.66           H
ATOM   1491  CD2 PHE A 103     485.345  23.794 -21.815  1.00128.05           C
ATOM   1492  CE1 PHE A 103     487.789  23.532 -20.566  1.00138.14           C
ATOM   1493  HE1 PHE A 103     488.757  23.426 -20.075  0.00165.77           H
ATOM   1494  CE2 PHE A 103     485.531  24.314 -20.550  1.00138.41           C
ATOM   1495  HE2 PHE A 103     484.712  24.827 -20.043  0.00166.09           H
ATOM   1496  CZ  PHE A 103     486.755  24.185 -19.925  1.00137.04           C
ATOM   1497  HZ  PHE A 103     486.906  24.597 -18.928  0.00164.45           H
ATOM   1498  HN  PHE A 103     484.974  24.639 -25.334  0.00135.92           H
ATOM   1499  N   GLY A 104     487.488  23.071 -27.200  1.00126.12           N
ATOM   1500  CA  GLY A 104     487.437  22.578 -28.557  1.00137.47           C
ATOM   1501  C   GLY A 104     488.522  21.558 -28.867  1.00144.57           C
ATOM   1502  O   GLY A 104     489.437  21.315 -28.088  1.00147.12           O
ATOM   1503 1HA  GLY A 104     486.468  22.117 -28.744  0.00164.96           H
ATOM   1504 2HA  GLY A 104     487.535  23.409 -29.254  0.00164.96           H
ATOM   1505  HN  GLY A 104     488.296  23.623 -26.997  0.00151.34           H
ATOM   1506  N   THR A 105     488.392  20.952 -30.044  1.00151.40           N
ATOM   1507  CA  THR A 105     489.388  20.013 -30.540  1.00162.22           C
ATOM   1508  C   THR A 105     490.460  20.721 -31.356  1.00170.63           C
ATOM   1509  O   THR A 105     491.650  20.634 -31.038  1.00164.96           O
ATOM   1510  HA  THR A 105     489.892  19.564 -29.684  0.00194.66           H
ATOM   1511  HB  THR A 105     488.282  19.369 -32.294  0.00202.86           H
ATOM   1512  CB  THR A 105     488.713  18.937 -31.391  1.00169.05           C
ATOM   1513  OG1 THR A 105     487.755  18.229 -30.635  1.00175.48           O
ATOM   1514  HG1 THR A 105     487.175  18.871 -30.132  0.00210.58           H
ATOM   1515  CG2 THR A 105     489.672  17.807 -31.773  0.00500.00           C
ATOM   1516 1HG2 THR A 105     490.086  17.359 -30.870  0.00600.00           H
ATOM   1517 2HG2 THR A 105     490.481  18.208 -32.383  0.00600.00           H
ATOM   1518 3HG2 THR A 105     489.131  17.048 -32.340  0.00600.00           H
ATOM   1519  HN  THR A 105     487.618  21.090 -30.662  0.00181.68           H
ATOM   1520  N   THR A 106     490.050  21.414 -32.418  1.00187.75           N
ATOM   1521  CA  THR A 106     490.949  22.216 -33.231  1.00199.55           C
ATOM   1522  C   THR A 106     490.633  23.700 -33.188  1.00194.38           C
ATOM   1523  O   THR A 106     491.318  24.473 -33.867  1.00193.35           O
ATOM   1524  HA  THR A 106     491.957  22.117 -32.827  0.00239.46           H
ATOM   1525  HB  THR A 106     491.655  22.283 -35.290  0.00258.02           H
ATOM   1526  CB  THR A 106     490.917  21.747 -34.692  1.00215.02           C
ATOM   1527  OG1 THR A 106     489.588  21.881 -35.209  1.00217.98           O
ATOM   1528  HG1 THR A 106     489.617  22.245 -36.140  0.00261.58           H
ATOM   1529  CG2 THR A 106     491.351  20.297 -34.799  1.00225.75           C
ATOM   1530 1HG2 THR A 106     490.689  19.675 -34.195  0.00270.90           H
ATOM   1531 2HG2 THR A 106     492.374  20.197 -34.436  0.00270.90           H
ATOM   1532 3HG2 THR A 106     491.301  19.977 -35.839  0.00270.90           H
ATOM   1533  HN  THR A 106     489.103  21.438 -32.738  0.00225.30           H
ATOM   1534  N   LEU A 107     489.614  24.100 -32.412  1.00196.81           N
ATOM   1535  CA  LEU A 107     489.147  25.487 -32.262  1.00210.92           C
ATOM   1536  C   LEU A 107     488.749  26.098 -33.608  1.00228.74           C
ATOM   1537  O   LEU A 107     488.988  27.275 -33.875  1.00233.05           O
ATOM   1538  HA  LEU A 107     488.254  25.466 -31.636  0.00253.10           H
ATOM   1539  CB  LEU A 107     490.188  26.360 -31.550  1.00217.12           C
ATOM   1540 1HB  LEU A 107     491.098  26.365 -32.149  0.00260.54           H
ATOM   1541 2HB  LEU A 107     489.817  27.384 -31.522  0.00260.54           H
ATOM   1542  HG  LEU A 107     490.847  26.767 -29.567  0.00274.87           H
ATOM   1543  CG  LEU A 107     490.513  25.902 -30.140  1.00229.06           C
ATOM   1544  CD1 LEU A 107     489.269  25.349 -29.442  0.00500.00           C
ATOM   1545 1HD1 LEU A 107     488.526  26.141 -29.345  0.00600.00           H
ATOM   1546 2HD1 LEU A 107     488.854  24.532 -30.032  0.00600.00           H
ATOM   1547 3HD1 LEU A 107     489.540  24.982 -28.452  0.00600.00           H
ATOM   1548  CD2 LEU A 107     491.663  24.891 -30.145  0.00500.00           C
ATOM   1549 1HD2 LEU A 107     491.269  23.892 -30.327  0.00600.00           H
ATOM   1550 2HD2 LEU A 107     492.372  25.151 -30.932  0.00600.00           H
ATOM   1551 3HD2 LEU A 107     492.169  24.913 -29.179  0.00600.00           H
ATOM   1552  HN  LEU A 107     489.062  23.484 -31.851  0.00236.17           H
ATOM   1553  N   ASP A 108     488.135  25.280 -34.460  1.00250.24           N
ATOM   1554  CA  ASP A 108     487.666  25.725 -35.763  1.00262.22           C
ATOM   1555  C   ASP A 108     486.239  25.243 -35.968  1.00250.89           C
ATOM   1556  O   ASP A 108     485.623  24.658 -35.074  1.00259.08           O
ATOM   1557  HA  ASP A 108     487.742  26.813 -35.738  0.00314.66           H
ATOM   1558  CB  ASP A 108     488.578  25.237 -36.895  1.00279.34           C
ATOM   1559 1HB  ASP A 108     488.746  24.165 -36.796  0.00335.21           H
ATOM   1560 2HB  ASP A 108     488.086  25.394 -37.856  0.00335.21           H
ATOM   1561  CG  ASP A 108     489.915  25.944 -36.908  1.00303.07           C
ATOM   1562  OD1 ASP A 108     489.995  27.150 -36.672  1.00311.79           O
ATOM   1563  OD2 ASP A 108     490.922  25.250 -37.168  0.00500.00           O
ATOM   1564  HN  ASP A 108     487.952  24.314 -34.274  0.00300.29           H
ATOM   1565  N   SER A 109     485.727  25.485 -37.177  1.00241.39           N
ATOM   1566  CA  SER A 109     484.303  25.305 -37.447  1.00243.29           C
ATOM   1567  C   SER A 109     483.893  23.840 -37.492  1.00236.52           C
ATOM   1568  O   SER A 109     482.754  23.508 -37.147  1.00237.14           O
ATOM   1569  HA  SER A 109     483.789  25.798 -36.623  0.00291.95           H
ATOM   1570  CB  SER A 109     483.932  26.008 -38.752  1.00257.37           C
ATOM   1571 1HB  SER A 109     484.213  27.059 -38.690  0.00308.84           H
ATOM   1572 2HB  SER A 109     484.501  25.575 -39.574  0.00308.84           H
ATOM   1573  HG  SER A 109     482.008  26.325 -38.298  0.00600.00           H
ATOM   1574  OG  SER A 109     482.538  25.907 -39.036  0.00500.00           O
ATOM   1575  HN  SER A 109     486.265  25.797 -37.961  0.00289.67           H
ATOM   1576  N   LYS A 110     484.791  22.951 -37.911  1.00234.61           N
ATOM   1577  CA  LYS A 110     484.396  21.560 -38.093  1.00244.35           C
ATOM   1578  C   LYS A 110     484.355  20.813 -36.763  1.00234.08           C
ATOM   1579  O   LYS A 110     483.534  19.910 -36.575  1.00235.10           O
ATOM   1580  HA  LYS A 110     483.385  21.558 -38.501  0.00293.22           H
ATOM   1581  CB  LYS A 110     485.332  20.877 -39.094  1.00266.62           C
ATOM   1582 1HB  LYS A 110     484.997  19.856 -39.274  0.00319.94           H
ATOM   1583 2HB  LYS A 110     485.290  21.398 -40.051  0.00319.94           H
ATOM   1584  CG  LYS A 110     486.790  20.806 -38.686  1.00284.68           C
ATOM   1585 1HG  LYS A 110     487.174  21.812 -38.518  0.00341.62           H
ATOM   1586 2HG  LYS A 110     486.882  20.268 -37.743  0.00341.62           H
ATOM   1587  CD  LYS A 110     487.617  20.114 -39.753  1.00304.33           C
ATOM   1588 1HD  LYS A 110     488.605  19.879 -39.357  0.00365.20           H
ATOM   1589 2HD  LYS A 110     487.149  19.168 -40.025  0.00365.20           H
ATOM   1590  CE  LYS A 110     487.752  20.992 -40.980  1.00311.37           C
ATOM   1591 1HE  LYS A 110     488.258  20.444 -41.774  0.00373.64           H
ATOM   1592 2HE  LYS A 110     486.763  21.256 -41.355  0.00373.64           H
ATOM   1593  NZ  LYS A 110     488.512  22.230 -40.664  1.00313.88           N
ATOM   1594 1HZ  LYS A 110     488.669  22.757 -41.516  0.00376.66           H
ATOM   1595 2HZ  LYS A 110     487.982  22.795 -40.010  0.00376.66           H
ATOM   1596 3HZ  LYS A 110     489.404  21.983 -40.251  0.00376.66           H
ATOM   1597  HN  LYS A 110     485.744  23.175 -38.117  0.00281.53           H
ATOM   1598  N   THR A 111     485.197  21.205 -35.812  1.00230.53           N
ATOM   1599  CA  THR A 111     485.329  20.460 -34.572  1.00230.59           C
ATOM   1600  C   THR A 111     484.198  20.802 -33.603  1.00218.20           C
ATOM   1601  O   THR A 111     483.548  21.845 -33.699  1.00210.68           O
ATOM   1602  HA  THR A 111     485.240  19.398 -34.798  0.00276.71           H
ATOM   1603  HB  THR A 111     486.871  20.072 -33.097  0.00295.85           H
ATOM   1604  CB  THR A 111     486.682  20.750 -33.927  1.00246.54           C
ATOM   1605  OG1 THR A 111     486.774  22.108 -33.530  1.00255.24           O
ATOM   1606  HG1 THR A 111     486.339  22.234 -32.638  0.00306.29           H
ATOM   1607  CG2 THR A 111     487.837  20.666 -34.927  0.00500.00           C
ATOM   1608 1HG2 THR A 111     487.878  21.583 -35.515  0.00600.00           H
ATOM   1609 2HG2 THR A 111     487.681  19.816 -35.592  0.00600.00           H
ATOM   1610 3HG2 THR A 111     488.776  20.539 -34.388  0.00600.00           H
ATOM   1611  HN  THR A 111     485.781  22.013 -35.882  0.00276.64           H
ATOM   1612  N   GLN A 112     483.973  19.899 -32.651  1.00210.69           N
ATOM   1613  CA  GLN A 112     482.982  20.123 -31.610  1.00208.56           C
ATOM   1614  C   GLN A 112     483.595  20.939 -30.482  1.00198.60           C
ATOM   1615  O   GLN A 112     484.696  20.642 -30.011  1.00200.28           O
ATOM   1616  HA  GLN A 112     482.181  20.687 -32.088  0.00250.27           H
ATOM   1617  CB  GLN A 112     482.450  18.799 -31.058  1.00215.70           C
ATOM   1618 1HB  GLN A 112     483.281  18.189 -30.702  0.00258.84           H
ATOM   1619 2HB  GLN A 112     481.807  18.992 -30.199  0.00258.84           H
ATOM   1620  CG  GLN A 112     481.657  17.961 -32.043  1.00220.35           C
ATOM   1621 1HG  GLN A 112     480.960  17.320 -31.501  0.00264.42           H
ATOM   1622 2HG  GLN A 112     481.061  18.612 -32.682  0.00264.42           H
ATOM   1623  CD  GLN A 112     482.544  17.098 -32.911  1.00232.05           C
ATOM   1624  OE1 GLN A 112     483.698  16.839 -32.572  1.00230.84           O
ATOM   1625  NE2 GLN A 112     482.019  16.669 -34.048  1.00245.22           N
ATOM   1626 1HE2 GLN A 112     481.082  16.920 -34.293  0.00294.26           H
ATOM   1627 2HE2 GLN A 112     482.559  16.095 -34.663  0.00294.26           H
ATOM   1628  HN  GLN A 112     484.457  19.027 -32.583  0.00252.83           H
ATOM   1629  N   SER A 113     482.873  21.965 -30.046  1.00181.32           N
ATOM   1630  CA  SER A 113     483.386  22.884 -29.039  1.00165.67           C
ATOM   1631  C   SER A 113     482.251  23.268 -28.110  1.00148.20           C
ATOM   1632  O   SER A 113     481.265  23.861 -28.555  1.00154.80           O
ATOM   1633  HA  SER A 113     484.159  22.328 -28.508  0.00198.80           H
ATOM   1634  CB  SER A 113     483.980  24.133 -29.694  1.00164.11           C
ATOM   1635 1HB  SER A 113     483.203  24.652 -30.256  0.00196.93           H
ATOM   1636 2HB  SER A 113     484.328  24.819 -28.922  0.00196.93           H
ATOM   1637  HG  SER A 113     484.702  23.551 -31.459  0.00183.53           H
ATOM   1638  OG  SER A 113     485.054  23.798 -30.556  1.00152.94           O
ATOM   1639  HN  SER A 113     481.950  22.176 -30.366  0.00217.58           H
ATOM   1640  N   LEU A 114     482.375  22.930 -26.838  1.00134.31           N
ATOM   1641  CA  LEU A 114     481.418  23.425 -25.858  1.00139.90           C
ATOM   1642  C   LEU A 114     481.863  24.816 -25.424  1.00133.07           C
ATOM   1643  O   LEU A 114     483.057  25.125 -25.360  1.00127.17           O
ATOM   1644  HA  LEU A 114     480.451  23.500 -26.355  0.00167.88           H
ATOM   1645  CB  LEU A 114     481.269  22.441 -24.673  1.00152.11           C
ATOM   1646 1HB  LEU A 114     480.444  22.781 -24.047  0.00182.53           H
ATOM   1647 2HB  LEU A 114     480.988  21.465 -25.070  0.00182.53           H
ATOM   1648  HG  LEU A 114     482.815  23.336 -23.540  0.00196.42           H
ATOM   1649  CG  LEU A 114     482.532  22.335 -23.866  1.00163.68           C
ATOM   1650  CD1 LEU A 114     482.308  21.496 -22.605  0.00500.00           C
ATOM   1651 1HD1 LEU A 114     481.243  21.459 -22.379  0.00600.00           H
ATOM   1652 2HD1 LEU A 114     482.680  20.485 -22.771  0.00600.00           H
ATOM   1653 3HD1 LEU A 114     482.842  21.947 -21.769  0.00600.00           H
ATOM   1654  CD2 LEU A 114     483.683  21.795 -24.717  0.00500.00           C
ATOM   1655 1HD2 LEU A 114     483.281  21.204 -25.539  0.00600.00           H
ATOM   1656 2HD2 LEU A 114     484.261  22.627 -25.116  0.00600.00           H
ATOM   1657 3HD2 LEU A 114     484.329  21.168 -24.100  0.00600.00           H
ATOM   1658  HN  LEU A 114     483.101  22.340 -26.484  0.00161.17           H
ATOM   1659  N   LEU A 115     480.891  25.695 -25.205  1.00132.30           N
ATOM   1660  CA  LEU A 115     481.149  27.080 -24.819  1.00133.53           C
ATOM   1661  C   LEU A 115     480.403  27.318 -23.510  1.00125.95           C
ATOM   1662  O   LEU A 115     479.172  27.405 -23.482  1.00130.23           O
ATOM   1663  HA  LEU A 115     482.222  27.178 -24.653  0.00160.24           H
ATOM   1664  CB  LEU A 115     480.726  28.083 -25.897  1.00145.77           C
ATOM   1665 1HB  LEU A 115     479.669  27.930 -26.114  0.00174.92           H
ATOM   1666 2HB  LEU A 115     480.824  29.088 -25.487  0.00174.92           H
ATOM   1667  HG  LEU A 115     481.441  26.895 -27.521  0.00181.10           H
ATOM   1668  CG  LEU A 115     481.580  27.910 -27.150  1.00150.92           C
ATOM   1669  CD1 LEU A 115     481.172  28.827 -28.271  1.00158.39           C
ATOM   1670 1HD1 LEU A 115     480.118  29.084 -28.165  0.00190.07           H
ATOM   1671 2HD1 LEU A 115     481.773  29.737 -28.233  0.00190.07           H
ATOM   1672 3HD1 LEU A 115     481.330  28.327 -29.226  0.00190.07           H
ATOM   1673  CD2 LEU A 115     483.067  28.072 -26.826  0.00500.00           C
ATOM   1674 1HD2 LEU A 115     483.178  28.478 -25.822  0.00600.00           H
ATOM   1675 2HD2 LEU A 115     483.559  27.101 -26.883  0.00600.00           H
ATOM   1676 3HD2 LEU A 115     483.523  28.753 -27.546  0.00600.00           H
ATOM   1677  HN  LEU A 115     479.916  25.483 -25.286  0.00158.76           H
ATOM   1678  N   ILE A 116     481.145  27.396 -22.414  1.00123.12           N
ATOM   1679  CA  ILE A 116     480.583  27.725 -21.114  1.00130.75           C
ATOM   1680  C   ILE A 116     480.838  29.199 -20.849  1.00129.63           C
ATOM   1681  O   ILE A 116     481.987  29.611 -20.668  1.00130.85           O
ATOM   1682  HA  ILE A 116     479.507  27.556 -21.170  0.00156.90           H
ATOM   1683  HB  ILE A 116     482.285  27.043 -20.005  0.00173.06           H
ATOM   1684  CB  ILE A 116     481.210  26.864 -20.009  1.00144.22           C
ATOM   1685  CG1 ILE A 116     480.995  25.383 -20.297  1.00163.66           C
ATOM   1686 1HG1 ILE A 116     479.937  25.139 -20.201  0.00196.39           H
ATOM   1687 2HG1 ILE A 116     481.281  25.163 -21.326  0.00196.39           H
ATOM   1688  CG2 ILE A 116     480.620  27.233 -18.662  1.00135.83           C
ATOM   1689 1HG2 ILE A 116     480.811  28.285 -18.458  0.00163.00           H
ATOM   1690 2HG2 ILE A 116     479.545  27.054 -18.675  0.00163.00           H
ATOM   1691 3HG2 ILE A 116     481.081  26.623 -17.885  0.00163.00           H
ATOM   1692  CD1 ILE A 116     481.779  24.489 -19.380  1.00183.34           C
ATOM   1693 1HD1 ILE A 116     482.814  24.832 -19.333  0.00220.01           H
ATOM   1694 2HD1 ILE A 116     481.343  24.519 -18.382  0.00220.01           H
ATOM   1695 3HD1 ILE A 116     481.753  23.467 -19.758  0.00220.01           H
ATOM   1696  HN  ILE A 116     482.132  27.238 -22.396  0.00147.74           H
ATOM   1697  N   VAL A 117     479.774  29.999 -20.835  1.00132.80           N
ATOM   1698  CA  VAL A 117     479.900  31.440 -20.645  1.00132.81           C
ATOM   1699  C   VAL A 117     478.875  31.924 -19.634  1.00123.93           C
ATOM   1700  O   VAL A 117     477.777  31.371 -19.523  1.00120.10           O
ATOM   1701  HA  VAL A 117     480.895  31.632 -20.244  0.00159.37           H
ATOM   1702  HB  VAL A 117     479.602  33.271 -21.720  0.00168.25           H
ATOM   1703  CB  VAL A 117     479.748  32.220 -21.966  1.00140.21           C
ATOM   1704  CG1 VAL A 117     480.992  32.114 -22.810  1.00138.87           C
ATOM   1705 1HG1 VAL A 117     481.835  32.545 -22.269  0.00166.64           H
ATOM   1706 2HG1 VAL A 117     481.196  31.066 -23.027  0.00166.64           H
ATOM   1707 3HG1 VAL A 117     480.844  32.657 -23.744  0.00166.64           H
ATOM   1708  CG2 VAL A 117     478.519  31.745 -22.745  0.00500.00           C
ATOM   1709 1HG2 VAL A 117     478.635  30.691 -22.998  0.00600.00           H
ATOM   1710 2HG2 VAL A 117     477.627  31.877 -22.133  0.00600.00           H
ATOM   1711 3HG2 VAL A 117     478.423  32.329 -23.661  0.00600.00           H
ATOM   1712  HN  VAL A 117     478.833  29.679 -20.952  0.00159.36           H
ATOM   1713  N   ASN A 118     479.248  32.956 -18.891  1.00131.52           N
ATOM   1714  CA  ASN A 118     478.313  33.743 -18.109  1.00158.27           C
ATOM   1715  C   ASN A 118     478.174  35.107 -18.768  1.00184.56           C
ATOM   1716  O   ASN A 118     479.162  35.830 -18.927  1.00191.68           O
ATOM   1717  HA  ASN A 118     477.384  33.172 -18.112  0.00189.92           H
ATOM   1718  CB  ASN A 118     478.818  33.898 -16.673  1.00172.17           C
ATOM   1719 1HB  ASN A 118     479.110  32.924 -16.280  0.00206.60           H
ATOM   1720 2HB  ASN A 118     479.709  34.525 -16.663  0.00206.60           H
ATOM   1721  CG  ASN A 118     477.786  34.507 -15.741  1.00192.20           C
ATOM   1722  OD1 ASN A 118     476.644  34.762 -16.126  1.00199.94           O
ATOM   1723  ND2 ASN A 118     478.192  34.756 -14.505  1.00197.94           N
ATOM   1724 1HD2 ASN A 118     479.130  34.542 -14.234  0.00237.53           H
ATOM   1725 2HD2 ASN A 118     477.560  35.157 -13.841  0.00237.53           H
ATOM   1726  HN  ASN A 118     480.193  33.274 -18.808  0.00157.82           H
ATOM   1727  N   ASN A 119     476.947  35.468 -19.145  1.00223.09           N
ATOM   1728  CA  ASN A 119     476.774  36.793 -19.726  1.00258.11           C
ATOM   1729  C   ASN A 119     476.182  37.735 -18.681  1.00271.62           C
ATOM   1730  O   ASN A 119     475.289  38.538 -18.974  1.00278.30           O
ATOM   1731  HA  ASN A 119     477.771  37.099 -20.043  0.00309.73           H
ATOM   1732  CB  ASN A 119     475.967  36.758 -21.041  1.00271.38           C
ATOM   1733 1HB  ASN A 119     475.954  37.751 -21.491  0.00325.66           H
ATOM   1734 2HB  ASN A 119     476.453  36.092 -21.753  0.00325.66           H
ATOM   1735  CG  ASN A 119     474.510  36.296 -20.893  1.00273.91           C
ATOM   1736  OD1 ASN A 119     474.054  35.867 -19.834  1.00271.81           O
ATOM   1737  ND2 ASN A 119     473.772  36.417 -22.004  1.00277.03           N
ATOM   1738 1HD2 ASN A 119     474.182  36.784 -22.839  0.00332.44           H
ATOM   1739 2HD2 ASN A 119     472.812  36.140 -21.998  0.00332.44           H
ATOM   1740  HN  ASN A 119     476.139  34.886 -19.052  0.00267.71           H
ATOM   1741  N   ALA A 120     476.672  37.586 -17.443  1.00283.72           N
ATOM   1742  CA  ALA A 120     476.459  38.494 -16.304  1.00294.34           C
ATOM   1743  C   ALA A 120     475.022  38.476 -15.790  1.00282.97           C
ATOM   1744  O   ALA A 120     474.630  39.331 -14.993  1.00289.80           O
ATOM   1745  HA  ALA A 120     477.100  38.158 -15.489  0.00353.21           H
ATOM   1746  CB  ALA A 120     476.900  39.934 -16.610  1.00317.04           C
ATOM   1747 1HB  ALA A 120     477.961  39.944 -16.859  0.00380.45           H
ATOM   1748 2HB  ALA A 120     476.326  40.319 -17.453  0.00380.45           H
ATOM   1749 3HB  ALA A 120     476.726  40.561 -15.735  0.00380.45           H
ATOM   1750  HN  ALA A 120     477.248  36.820 -17.158  0.00340.46           H
ATOM   1751  N   THR A 121     474.223  37.508 -16.229  1.00269.52           N
ATOM   1752  CA  THR A 121     472.920  37.296 -15.616  1.00259.67           C
ATOM   1753  C   THR A 121     472.679  35.815 -15.346  1.00249.82           C
ATOM   1754  O   THR A 121     471.938  35.469 -14.421  1.00240.71           O
ATOM   1755  HA  THR A 121     472.910  37.798 -14.648  0.00311.60           H
ATOM   1756  HB  THR A 121     472.010  38.947 -16.702  0.00307.12           H
ATOM   1757  CB  THR A 121     471.810  37.898 -16.486  1.00255.93           C
ATOM   1758  OG1 THR A 121     470.538  37.702 -15.856  1.00263.86           O
ATOM   1759  HG1 THR A 121     470.527  38.152 -14.963  0.00316.63           H
ATOM   1760  CG2 THR A 121     471.799  37.294 -17.874  1.00247.39           C
ATOM   1761 1HG2 THR A 121     471.644  36.217 -17.800  0.00296.87           H
ATOM   1762 2HG2 THR A 121     472.752  37.490 -18.364  0.00296.87           H
ATOM   1763 3HG2 THR A 121     470.992  37.737 -18.457  0.00296.87           H
ATOM   1764  HN  THR A 121     474.455  36.889 -16.978  0.00323.42           H
ATOM   1765  N   ASN A 122     473.330  34.942 -16.118  1.00247.31           N
ATOM   1766  CA  ASN A 122     473.112  33.505 -16.047  1.00245.20           C
ATOM   1767  C   ASN A 122     474.207  32.809 -16.843  1.00220.99           C
ATOM   1768  O   ASN A 122     474.715  33.350 -17.827  1.00220.42           O
ATOM   1769  HA  ASN A 122     473.143  33.262 -14.984  0.00294.24           H
ATOM   1770  CB  ASN A 122     471.728  33.118 -16.592  1.00267.19           C
ATOM   1771 1HB  ASN A 122     470.975  33.801 -16.201  0.00320.63           H
ATOM   1772 2HB  ASN A 122     471.720  33.222 -17.678  0.00320.63           H
ATOM   1773  CG  ASN A 122     471.332  31.702 -16.237  1.00288.37           C
ATOM   1774  OD1 ASN A 122     472.090  30.971 -15.603  1.00304.97           O
ATOM   1775  ND2 ASN A 122     470.122  31.318 -16.619  1.00289.32           N
ATOM   1776 1HD2 ASN A 122     469.528  31.952 -17.114  0.00347.18           H
ATOM   1777 2HD2 ASN A 122     469.803  30.392 -16.412  0.00347.18           H
ATOM   1778  HN  ASN A 122     474.013  35.200 -16.801  0.00296.77           H
ATOM   1779  N   VAL A 123     474.551  31.601 -16.413  1.00198.03           N
ATOM   1780  CA  VAL A 123     475.571  30.808 -17.088  1.00186.11           C
ATOM   1781  C   VAL A 123     474.915  29.971 -18.176  1.00164.91           C
ATOM   1782  O   VAL A 123     473.941  29.253 -17.926  1.00165.80           O
ATOM   1783  HA  VAL A 123     476.273  31.501 -17.550  0.00223.33           H
ATOM   1784  HB  VAL A 123     475.593  29.254 -15.614  0.00242.33           H
ATOM   1785  CB  VAL A 123     476.319  29.923 -16.075  1.00201.94           C
ATOM   1786  CG1 VAL A 123     477.361  29.076 -16.775  1.00209.30           C
ATOM   1787 1HG1 VAL A 123     476.873  28.436 -17.511  0.00251.16           H
ATOM   1788 2HG1 VAL A 123     478.079  29.724 -17.275  0.00251.16           H
ATOM   1789 3HG1 VAL A 123     477.878  28.457 -16.041  0.00251.16           H
ATOM   1790  CG2 VAL A 123     476.951  30.776 -14.994  1.00222.47           C
ATOM   1791 1HG2 VAL A 123     477.722  31.408 -15.434  0.00266.96           H
ATOM   1792 2HG2 VAL A 123     476.187  31.401 -14.532  0.00266.96           H
ATOM   1793 3HG2 VAL A 123     477.396  30.130 -14.238  0.00266.96           H
ATOM   1794  HN  VAL A 123     474.146  31.156 -15.615  0.00237.64           H
ATOM   1795  N   VAL A 124     475.440  30.065 -19.397  1.00155.44           N
ATOM   1796  CA  VAL A 124     474.853  29.365 -20.534  1.00162.61           C
ATOM   1797  C   VAL A 124     475.866  28.418 -21.161  1.00148.88           C
ATOM   1798  O   VAL A 124     476.912  28.846 -21.658  1.00138.96           O
ATOM   1799  HA  VAL A 124     474.019  28.771 -20.161  0.00195.13           H
ATOM   1800  HB  VAL A 124     475.136  31.014 -21.870  0.00227.04           H
ATOM   1801  CB  VAL A 124     474.316  30.357 -21.580  1.00189.20           C
ATOM   1802  CG1 VAL A 124     473.844  29.612 -22.818  1.00201.97           C
ATOM   1803 1HG1 VAL A 124     474.685  29.083 -23.266  0.00242.36           H
ATOM   1804 2HG1 VAL A 124     473.072  28.896 -22.537  0.00242.36           H
ATOM   1805 3HG1 VAL A 124     473.437  30.323 -23.536  0.00242.36           H
ATOM   1806  CG2 VAL A 124     473.184  31.177 -20.989  1.00195.46           C
ATOM   1807 1HG2 VAL A 124     472.381  30.511 -20.672  0.00234.55           H
ATOM   1808 2HG2 VAL A 124     473.552  31.739 -20.131  0.00234.55           H
ATOM   1809 3HG2 VAL A 124     472.806  31.868 -21.742  0.00234.55           H
ATOM   1810  HN  VAL A 124     476.251  30.607 -19.617  0.00186.53           H
ATOM   1811  N   ILE A 125     475.557  27.128 -21.143  1.00154.80           N
ATOM   1812  CA  ILE A 125     476.417  26.103 -21.723  1.00160.54           C
ATOM   1813  C   ILE A 125     475.761  25.594 -22.997  1.00154.49           C
ATOM   1814  O   ILE A 125     474.616  25.131 -22.973  1.00163.76           O
ATOM   1815  HA  ILE A 125     477.364  26.577 -21.979  0.00192.65           H
ATOM   1816  HB  ILE A 125     475.689  24.581 -20.398  0.00195.07           H
ATOM   1817  CB  ILE A 125     476.658  24.950 -20.735  1.00162.56           C
ATOM   1818  CG1 ILE A 125     477.413  25.414 -19.482  1.00161.09           C
ATOM   1819 1HG1 ILE A 125     478.104  24.636 -19.161  0.00193.31           H
ATOM   1820 2HG1 ILE A 125     478.011  26.294 -19.719  0.00193.31           H
ATOM   1821  CG2 ILE A 125     477.411  23.826 -21.411  1.00156.66           C
ATOM   1822 1HG2 ILE A 125     476.843  23.476 -22.274  0.00187.99           H
ATOM   1823 2HG2 ILE A 125     478.384  24.188 -21.740  0.00187.99           H
ATOM   1824 3HG2 ILE A 125     477.547  23.004 -20.708  0.00187.99           H
ATOM   1825  CD1 ILE A 125     476.537  25.767 -18.290  1.00158.25           C
ATOM   1826 1HD1 ILE A 125     475.841  26.558 -18.571  0.00189.90           H
ATOM   1827 2HD1 ILE A 125     475.977  24.885 -17.977  0.00189.90           H
ATOM   1828 3HD1 ILE A 125     477.164  26.111 -17.467  0.00189.90           H
ATOM   1829  HN  ILE A 125     474.722  26.759 -20.734  0.00185.76           H
ATOM   1830  N   LYS A 126     476.489  25.659 -24.112  1.00153.67           N
ATOM   1831  CA  LYS A 126     475.900  25.304 -25.400  1.00167.69           C
ATOM   1832  C   LYS A 126     477.008  24.766 -26.303  1.00164.22           C
ATOM   1833  O   LYS A 126     477.905  25.513 -26.697  1.00169.38           O
ATOM   1834  HA  LYS A 126     475.174  24.511 -25.220  0.00201.23           H
ATOM   1835  CB  LYS A 126     475.207  26.507 -26.010  1.00191.34           C
ATOM   1836 1HB  LYS A 126     474.459  26.892 -25.315  0.00229.61           H
ATOM   1837 2HB  LYS A 126     475.932  27.306 -26.171  0.00229.61           H
ATOM   1838  CG  LYS A 126     474.513  26.254 -27.325  1.00216.07           C
ATOM   1839 1HG  LYS A 126     475.249  25.990 -28.083  0.00259.28           H
ATOM   1840 2HG  LYS A 126     473.838  25.404 -27.225  0.00259.28           H
ATOM   1841  CD  LYS A 126     473.748  27.498 -27.732  1.00238.89           C
ATOM   1842 1HD  LYS A 126     472.981  27.718 -26.989  0.00286.67           H
ATOM   1843 2HD  LYS A 126     474.424  28.353 -27.755  0.00286.67           H
ATOM   1844  CE  LYS A 126     473.099  27.317 -29.105  0.00500.00           C
ATOM   1845 1HE  LYS A 126     473.868  27.136 -29.857  0.00600.00           H
ATOM   1846 2HE  LYS A 126     472.451  26.441 -29.096  0.00600.00           H
ATOM   1847  NZ  LYS A 126     472.315  28.518 -29.470  0.00500.00           N
ATOM   1848 1HZ  LYS A 126     471.892  28.381 -30.382  0.00600.00           H
ATOM   1849 2HZ  LYS A 126     471.587  28.669 -28.780  0.00600.00           H
ATOM   1850 3HZ  LYS A 126     472.927  29.326 -29.498  0.00600.00           H
ATOM   1851  HN  LYS A 126     477.448  25.941 -24.138  0.00184.40           H
ATOM   1852  N   VAL A 127     476.930  23.477 -26.621  1.00163.37           N
ATOM   1853  CA  VAL A 127     477.936  22.821 -27.438  1.00164.79           C
ATOM   1854  C   VAL A 127     477.427  22.613 -28.854  1.00171.48           C
ATOM   1855  O   VAL A 127     476.309  22.139 -29.072  1.00179.63           O
ATOM   1856  HA  VAL A 127     478.804  23.479 -27.484  0.00197.75           H
ATOM   1857  HB  VAL A 127     477.575  21.195 -26.107  0.00200.94           H
ATOM   1858  CB  VAL A 127     478.335  21.474 -26.838  1.00167.45           C
ATOM   1859  CG1 VAL A 127     478.376  20.386 -27.913  0.00500.00           C
ATOM   1860 1HG1 VAL A 127     477.392  20.291 -28.372  0.00600.00           H
ATOM   1861 2HG1 VAL A 127     479.107  20.655 -28.675  0.00600.00           H
ATOM   1862 3HG1 VAL A 127     478.657  19.436 -27.457  0.00600.00           H
ATOM   1863  CG2 VAL A 127     479.676  21.575 -26.109  0.00500.00           C
ATOM   1864 1HG2 VAL A 127     480.457  21.844 -26.820  0.00600.00           H
ATOM   1865 2HG2 VAL A 127     479.611  22.340 -25.334  0.00600.00           H
ATOM   1866 3HG2 VAL A 127     479.914  20.615 -25.652  0.00600.00           H
ATOM   1867  HN  VAL A 127     476.189  22.873 -26.329  0.00196.04           H
ATOM   1868  N   CYS A 128     478.277  22.957 -29.820  1.00188.10           N
ATOM   1869  CA  CYS A 128     477.920  22.866 -31.232  1.00212.10           C
ATOM   1870  C   CYS A 128     479.219  22.801 -32.033  1.00204.68           C
ATOM   1871  O   CYS A 128     480.296  22.597 -31.455  1.00204.67           O
ATOM   1872  HA  CYS A 128     477.339  21.952 -31.350  0.00254.52           H
ATOM   1873  CB  CYS A 128     477.026  24.062 -31.613  1.00238.59           C
ATOM   1874 1HB  CYS A 128     476.238  24.188 -30.871  0.00286.31           H
ATOM   1875 2HB  CYS A 128     477.613  24.980 -31.614  0.00286.31           H
ATOM   1876  SG  CYS A 128     476.229  23.939 -33.217  1.00285.52           S
ATOM   1877  HN  CYS A 128     479.203  23.297 -29.655  0.00225.72           H
ATOM   1878  N   GLU A 129     479.131  22.970 -33.349  1.00200.24           N
ATOM   1879  CA  GLU A 129     480.313  23.086 -34.198  1.00194.90           C
ATOM   1880  C   GLU A 129     480.484  24.564 -34.514  1.00190.45           C
ATOM   1881  O   GLU A 129     480.074  25.043 -35.574  1.00200.97           O
ATOM   1882  HA  GLU A 129     481.141  22.711 -33.595  0.00233.88           H
ATOM   1883  CB  GLU A 129     480.195  22.247 -35.457  1.00190.69           C
ATOM   1884 1HB  GLU A 129     479.225  22.418 -35.922  0.00228.83           H
ATOM   1885 2HB  GLU A 129     481.034  22.459 -36.119  0.00228.83           H
ATOM   1886  CG  GLU A 129     480.265  20.768 -35.173  1.00193.14           C
ATOM   1887 1HG  GLU A 129     481.211  20.532 -34.685  0.00231.77           H
ATOM   1888 2HG  GLU A 129     479.472  20.488 -34.479  0.00231.77           H
ATOM   1889  CD  GLU A 129     480.133  19.954 -36.462  0.00500.00           C
ATOM   1890  OE1 GLU A 129     480.176  18.709 -36.353  0.00500.00           O
ATOM   1891  OE2 GLU A 129     479.991  20.595 -37.525  0.00500.00           O
ATOM   1892  HN  GLU A 129     478.265  23.030 -33.847  0.00240.29           H
ATOM   1893  N   PHE A 130     481.100  25.287 -33.586  1.00186.38           N
ATOM   1894  CA  PHE A 130     481.240  26.730 -33.692  1.00195.82           C
ATOM   1895  C   PHE A 130     482.409  27.093 -34.586  1.00212.63           C
ATOM   1896  O   PHE A 130     483.479  26.489 -34.503  1.00213.19           O
ATOM   1897  HA  PHE A 130     480.317  27.113 -34.126  0.00234.98           H
ATOM   1898  CB  PHE A 130     481.469  27.353 -32.321  1.00203.05           C
ATOM   1899 1HB  PHE A 130     482.335  26.881 -31.857  0.00243.66           H
ATOM   1900 2HB  PHE A 130     481.711  28.409 -32.449  0.00243.66           H
ATOM   1901  CG  PHE A 130     480.309  27.234 -31.405  1.00218.63           C
ATOM   1902  HD1 PHE A 130     479.312  28.958 -32.194  0.00284.46           H
ATOM   1903  CD1 PHE A 130     479.280  28.148 -31.465  1.00237.05           C
ATOM   1904  HD2 PHE A 130     481.057  25.483 -30.430  0.00265.85           H
ATOM   1905  CD2 PHE A 130     480.243  26.206 -30.485  1.00221.54           C
ATOM   1906  CE1 PHE A 130     478.209  28.052 -30.614  1.00248.69           C
ATOM   1907  HE1 PHE A 130     477.406  28.789 -30.661  0.00298.43           H
ATOM   1908  CE2 PHE A 130     479.173  26.105 -29.624  1.00228.18           C
ATOM   1909  HE2 PHE A 130     479.136  25.303 -28.886  0.00273.82           H
ATOM   1910  CZ  PHE A 130     478.148  27.021 -29.698  1.00243.26           C
ATOM   1911  HZ  PHE A 130     477.289  26.931 -29.033  0.00291.91           H
ATOM   1912  HN  PHE A 130     481.507  24.903 -32.757  0.00223.66           H
ATOM   1913  N   GLN A 131     482.199  28.096 -35.433  1.00247.06           N
ATOM   1914  CA  GLN A 131     483.294  28.777 -36.114  1.00282.40           C
ATOM   1915  C   GLN A 131     483.934  29.699 -35.084  1.00276.50           C
ATOM   1916  O   GLN A 131     483.489  30.829 -34.871  1.00269.16           O
ATOM   1917  HA  GLN A 131     483.979  27.986 -36.423  0.00338.88           H
ATOM   1918  CB  GLN A 131     482.786  29.549 -37.325  1.00324.84           C
ATOM   1919 1HB  GLN A 131     482.247  28.874 -37.991  0.00389.81           H
ATOM   1920 2HB  GLN A 131     482.076  30.311 -37.004  0.00389.81           H
ATOM   1921  CG  GLN A 131     483.873  30.237 -38.138  1.00358.91           C
ATOM   1922 1HG  GLN A 131     484.437  30.916 -37.497  0.00430.69           H
ATOM   1923 2HG  GLN A 131     484.578  29.494 -38.513  0.00430.69           H
ATOM   1924  CD  GLN A 131     483.320  31.024 -39.317  1.00379.29           C
ATOM   1925  OE1 GLN A 131     482.083  31.054 -39.486  1.00384.45           O
ATOM   1926  NE2 GLN A 131     484.252  31.612 -40.061  0.00500.00           N
ATOM   1927 1HE2 GLN A 131     485.218  31.514 -39.821  0.00600.00           H
ATOM   1928 2HE2 GLN A 131     483.988  32.153 -40.859  0.00600.00           H
ATOM   1929  HN  GLN A 131     481.294  28.454 -35.661  0.00296.47           H
ATOM   1930  N   PHE A 132     484.972  29.200 -34.414  1.00285.43           N
ATOM   1931  CA  PHE A 132     485.610  29.969 -33.353  1.00302.05           C
ATOM   1932  C   PHE A 132     486.403  31.133 -33.927  1.00330.39           C
ATOM   1933  O   PHE A 132     487.262  30.951 -34.795  1.00321.79           O
ATOM   1934  HA  PHE A 132     484.818  30.352 -32.710  0.00362.46           H
ATOM   1935  CB  PHE A 132     486.536  29.093 -32.509  1.00298.33           C
ATOM   1936 1HB  PHE A 132     487.008  28.353 -33.155  0.00358.00           H
ATOM   1937 2HB  PHE A 132     487.332  29.714 -32.098  0.00358.00           H
ATOM   1938  CG  PHE A 132     485.968  28.308 -31.322  1.00291.73           C
ATOM   1939  HD1 PHE A 132     487.621  26.972 -31.241  0.00600.00           H
ATOM   1940  CD1 PHE A 132     486.661  27.256 -30.809  0.00500.00           C
ATOM   1941  HD2 PHE A 132     484.215  29.503 -31.195  0.00600.00           H
ATOM   1942  CD2 PHE A 132     484.770  28.660 -30.782  0.00500.00           C
ATOM   1943  CE1 PHE A 132     486.135  26.528 -29.709  0.00500.00           C
ATOM   1944  HE1 PHE A 132     486.691  25.685 -29.298  0.00600.00           H
ATOM   1945  CE2 PHE A 132     484.245  27.932 -29.684  0.00500.00           C
ATOM   1946  HE2 PHE A 132     483.285  28.216 -29.251  0.00600.00           H
ATOM   1947  CZ  PHE A 132     484.938  26.881 -29.169  0.00500.00           C
ATOM   1948  HZ  PHE A 132     484.534  26.323 -28.326  0.00600.00           H
ATOM   1949  HN  PHE A 132     485.368  28.298 -34.587  0.00342.52           H
ATOM   1950  N   CYS A 133     486.110  32.330 -33.434  1.00382.22           N
ATOM   1951  CA  CYS A 133     486.918  33.492 -33.757  1.00425.18           C
ATOM   1952  C   CYS A 133     488.250  33.410 -33.022  1.00453.25           C
ATOM   1953  O   CYS A 133     488.360  32.792 -31.960  1.00455.64           O
ATOM   1954  HA  CYS A 133     487.080  33.470 -34.834  0.00510.22           H
ATOM   1955  CB  CYS A 133     486.182  34.775 -33.372  1.00435.37           C
ATOM   1956 1HB  CYS A 133     485.987  34.785 -32.300  0.00522.44           H
ATOM   1957 2HB  CYS A 133     486.807  35.642 -33.590  0.00522.44           H
ATOM   1958  HG  CYS A 133     484.306  36.166 -33.659  0.00539.65           H
ATOM   1959  SG  CYS A 133     484.606  35.000 -34.225  1.00449.71           S
ATOM   1960  HN  CYS A 133     485.338  32.510 -32.824  0.00458.66           H
ATOM   1961  N   ASN A 134     489.273  34.042 -33.598  1.00491.29           N
ATOM   1962  CA  ASN A 134     490.585  34.024 -32.962  1.00500.00           C
ATOM   1963  C   ASN A 134     490.668  34.962 -31.768  1.00484.42           C
ATOM   1964  O   ASN A 134     491.635  34.883 -31.004  1.00491.83           O
ATOM   1965  HA  ASN A 134     490.741  32.989 -32.657  0.00600.00           H
ATOM   1966  CB  ASN A 134     491.676  34.379 -33.971  1.00500.00           C
ATOM   1967 1HB  ASN A 134     491.419  35.309 -34.478  0.00600.00           H
ATOM   1968 2HB  ASN A 134     492.617  34.549 -33.449  0.00600.00           H
ATOM   1969  CG  ASN A 134     491.879  33.298 -35.007  1.00500.00           C
ATOM   1970  OD1 ASN A 134     491.583  32.124 -34.702  1.00500.00           O
ATOM   1971  ND2 ASN A 134     492.366  33.740 -36.162  0.00500.00           N
ATOM   1972 1HD2 ASN A 134     492.563  34.714 -36.283  0.00600.00           H
ATOM   1973 2HD2 ASN A 134     492.535  33.100 -36.912  0.00600.00           H
ATOM   1974  HN  ASN A 134     489.207  34.544 -34.460  0.00589.55           H
ATOM   1975  N   ASP A 135     489.687  35.843 -31.587  1.00440.79           N
ATOM   1976  CA  ASP A 135     489.716  36.814 -30.496  1.00412.08           C
ATOM   1977  C   ASP A 135     488.292  37.093 -30.036  1.00404.36           C
ATOM   1978  O   ASP A 135     487.628  38.011 -30.537  1.00388.75           O
ATOM   1979  HA  ASP A 135     490.322  36.352 -29.717  0.00494.50           H
ATOM   1980  CB  ASP A 135     490.420  38.097 -30.933  1.00402.46           C
ATOM   1981 1HB  ASP A 135     491.349  37.850 -31.446  0.00482.95           H
ATOM   1982 2HB  ASP A 135     489.795  38.635 -31.647  0.00482.95           H
ATOM   1983  CG  ASP A 135     490.738  39.021 -29.776  1.00389.95           C
ATOM   1984  OD1 ASP A 135     490.437  38.727 -28.620  1.00391.59           O
ATOM   1985  OD2 ASP A 135     491.319  40.093 -30.049  0.00500.00           O
ATOM   1986  HN  ASP A 135     488.877  35.906 -32.169  0.00528.95           H
ATOM   1987  N   PRO A 136     487.786  36.320 -29.077  1.00410.67           N
ATOM   1988  CA  PRO A 136     486.495  36.656 -28.468  1.00422.16           C
ATOM   1989  C   PRO A 136     486.658  37.713 -27.385  1.00435.62           C
ATOM   1990  O   PRO A 136     487.637  37.721 -26.636  1.00438.81           O
ATOM   1991  HA  PRO A 136     485.830  37.095 -29.211  0.00506.59           H
ATOM   1992  CB  PRO A 136     486.027  35.319 -27.877  1.00417.01           C
ATOM   1993 1HB  PRO A 136     485.428  35.466 -26.978  0.00500.41           H
ATOM   1994 2HB  PRO A 136     485.410  34.763 -28.583  0.00500.41           H
ATOM   1995  CG  PRO A 136     487.294  34.593 -27.573  1.00405.55           C
ATOM   1996 1HG  PRO A 136     487.674  34.857 -26.586  0.00486.66           H
ATOM   1997 2HG  PRO A 136     487.140  33.514 -27.577  0.00486.66           H
ATOM   1998  CD  PRO A 136     488.273  34.996 -28.646  1.00405.59           C
ATOM   1999 1HD  PRO A 136     489.299  34.988 -28.277  0.00486.71           H
ATOM   2000 2HD  PRO A 136     488.235  34.318 -29.499  0.00486.71           H
ATOM   2001  N   PHE A 137     485.681  38.615 -27.312  1.00448.32           N
ATOM   2002  CA  PHE A 137     485.731  39.714 -26.358  1.00458.49           C
ATOM   2003  C   PHE A 137     484.323  40.239 -26.131  1.00496.22           C
ATOM   2004  O   PHE A 137     483.442  40.081 -26.980  1.00500.00           O
ATOM   2005  HA  PHE A 137     486.141  39.316 -25.429  0.00550.19           H
ATOM   2006  CB  PHE A 137     486.662  40.845 -26.837  1.00445.16           C
ATOM   2007 1HB  PHE A 137     486.736  41.597 -26.050  0.00534.19           H
ATOM   2008 2HB  PHE A 137     487.664  40.439 -26.985  0.00534.19           H
ATOM   2009  CG  PHE A 137     486.218  41.518 -28.113  1.00437.06           C
ATOM   2010  HD1 PHE A 137     487.156  40.075 -29.402  0.00517.30           H
ATOM   2011  CD1 PHE A 137     486.564  40.988 -29.347  1.00431.08           C
ATOM   2012  HD2 PHE A 137     485.234  43.142 -27.112  0.00523.34           H
ATOM   2013  CD2 PHE A 137     485.499  42.708 -28.078  1.00436.12           C
ATOM   2014  CE1 PHE A 137     486.166  41.605 -30.522  1.00429.03           C
ATOM   2015  HE1 PHE A 137     486.428  41.165 -31.483  0.00514.84           H
ATOM   2016  CE2 PHE A 137     485.099  43.331 -29.248  1.00432.27           C
ATOM   2017  HE2 PHE A 137     484.520  44.254 -29.208  0.00518.72           H
ATOM   2018  CZ  PHE A 137     485.436  42.779 -30.472  1.00429.70           C
ATOM   2019  HZ  PHE A 137     485.127  43.268 -31.395  0.00515.64           H
ATOM   2020  HN  PHE A 137     484.865  38.603 -27.890  0.00537.98           H
ATOM   2021  N   LEU A 138     484.127  40.871 -24.978  1.00500.00           N
ATOM   2022  CA  LEU A 138     482.885  41.567 -24.678  1.00500.00           C
ATOM   2023  C   LEU A 138     483.118  43.069 -24.764  1.00500.00           C
ATOM   2024  O   LEU A 138     484.000  43.608 -24.087  1.00500.00           O
ATOM   2025  HA  LEU A 138     482.160  41.286 -25.441  0.00600.00           H
ATOM   2026  CB  LEU A 138     482.370  41.193 -23.290  1.00500.00           C
ATOM   2027 1HB  LEU A 138     483.158  41.394 -22.564  0.00600.00           H
ATOM   2028 2HB  LEU A 138     481.536  41.851 -23.045  0.00600.00           H
ATOM   2029  HG  LEU A 138     481.380  39.500 -24.073  0.00600.00           H
ATOM   2030  CG  LEU A 138     481.931  39.763 -23.171  1.00500.00           C
ATOM   2031  CD1 LEU A 138     483.137  38.826 -23.088  0.00500.00           C
ATOM   2032 1HD1 LEU A 138     483.369  38.442 -24.081  0.00600.00           H
ATOM   2033 2HD1 LEU A 138     483.997  39.373 -22.700  0.00600.00           H
ATOM   2034 3HD1 LEU A 138     482.906  37.995 -22.422  0.00600.00           H
ATOM   2035  CD2 LEU A 138     480.979  39.579 -21.989  0.00500.00           C
ATOM   2036 1HD2 LEU A 138     481.496  39.829 -21.062  0.00600.00           H
ATOM   2037 2HD2 LEU A 138     480.116  40.233 -22.112  0.00600.00           H
ATOM   2038 3HD2 LEU A 138     480.645  38.542 -21.949  0.00600.00           H
ATOM   2039  HN  LEU A 138     484.804  40.914 -24.242  0.00600.00           H
ATOM   2040  N   GLY A 139     482.326  43.740 -25.600  1.00500.00           N
ATOM   2041  CA  GLY A 139     482.431  45.188 -25.767  1.00500.00           C
ATOM   2042  C   GLY A 139     481.740  45.744 -24.491  1.00500.00           C
ATOM   2043  O   GLY A 139     481.667  46.856 -23.952  1.00500.00           O
ATOM   2044 1HA  GLY A 139     483.480  45.473 -25.852  0.00600.00           H
ATOM   2045 2HA  GLY A 139     481.942  45.489 -26.693  0.00600.00           H
ATOM   2046  HN  GLY A 139     481.618  43.313 -26.164  0.00600.00           H
ATOM   2047  N   VAL A 139A    481.174  44.623 -24.050  0.00500.00           N
ATOM   2048  CA  VAL A 139A    480.320  44.695 -22.805  0.00500.00           C
ATOM   2049  C   VAL A 139A    481.220  44.629 -21.554  0.00500.00           C
ATOM   2050  O   VAL A 139A    481.225  45.555 -20.726  0.00500.00           O
ATOM   2051  HA  VAL A 139A    479.805  45.655 -22.813  0.00600.00           H
ATOM   2052  HB  VAL A 139A    478.719  43.621 -21.888  0.00600.00           H
ATOM   2053  CB  VAL A 139A    479.262  43.589 -22.832  0.00500.00           C
ATOM   2054  CG1 VAL A 139A    478.258  43.819 -23.962  0.00500.00           C
ATOM   2055 1HG1 VAL A 139A    478.599  44.643 -24.589  0.00600.00           H
ATOM   2056 2HG1 VAL A 139A    478.175  42.914 -24.566  0.00600.00           H
ATOM   2057 3HG1 VAL A 139A    477.284  44.063 -23.539  0.00600.00           H
ATOM   2058  CG2 VAL A 139A    479.916  42.210 -22.951  0.00500.00           C
ATOM   2059 1HG2 VAL A 139A    480.735  42.257 -23.669  0.00600.00           H
ATOM   2060 2HG2 VAL A 139A    480.302  41.905 -21.979  0.00600.00           H
ATOM   2061 3HG2 VAL A 139A    479.175  41.486 -23.292  0.00600.00           H
ATOM   2062  HN  VAL A 139A    481.279  43.733 -24.492  0.00600.00           H
ATOM   2063  N   TYR A 139B    481.957  43.538 -21.447  0.00500.00           N
ATOM   2064  CA  TYR A 139B    482.933  43.383 -20.348  0.00500.00           C
ATOM   2065  C   TYR A 139B    483.923  44.552 -20.419  0.00500.00           C
ATOM   2066  O   TYR A 139B    484.530  44.951 -19.402  0.00500.00           O
ATOM   2067  HA  TYR A 139B    482.384  43.405 -19.406  0.00600.00           H
ATOM   2068  CB  TYR A 139B    483.655  42.060 -20.610  0.00500.00           C
ATOM   2069 1HB  TYR A 139B    483.887  41.989 -21.673  0.00600.00           H
ATOM   2070 2HB  TYR A 139B    484.605  42.064 -20.076  0.00600.00           H
ATOM   2071  CG  TYR A 139B    482.859  40.822 -20.192  0.00500.00           C
ATOM   2072  HD1 TYR A 139B    481.166  41.959 -19.525  0.00600.00           H
ATOM   2073  CD1 TYR A 139B    481.595  40.965 -19.653  0.00500.00           C
ATOM   2074  HD2 TYR A 139B    484.398  39.452 -20.780  0.00600.00           H
ATOM   2075  CD2 TYR A 139B    483.401  39.564 -20.354  0.00500.00           C
ATOM   2076  CE1 TYR A 139B    480.845  39.801 -19.259  0.00500.00           C
ATOM   2077  HE1 TYR A 139B    479.847  39.899 -18.832  0.00600.00           H
ATOM   2078  HE2 TYR A 139B    483.068  37.400 -20.083  0.00600.00           H
ATOM   2079  CE2 TYR A 139B    482.651  38.400 -19.960  0.00500.00           C
ATOM   2080  CZ  TYR A 139B    481.410  38.575 -19.432  0.00500.00           C
ATOM   2081  OH  TYR A 139B    480.701  37.476 -19.061  0.00500.00           O
ATOM   2082  HH  TYR A 139B    479.737  37.714 -18.944  0.00600.00           H
ATOM   2083  HN  TYR A 139B    481.909  42.767 -22.082  0.00600.00           H
ATOM   2084  N   TYR A 139C    483.962  44.998 -21.757  0.00500.00           N
ATOM   2085  CA  TYR A 139C    484.787  46.150 -22.145  0.00500.00           C
ATOM   2086  C   TYR A 139C    484.112  47.416 -21.618  0.00500.00           C
ATOM   2087  O   TYR A 139C    484.739  48.252 -20.943  0.00500.00           O
ATOM   2088  HA  TYR A 139C    485.771  46.027 -21.691  0.00600.00           H
ATOM   2089  CB  TYR A 139C    484.808  46.156 -23.675  0.00500.00           C
ATOM   2090 1HB  TYR A 139C    483.789  46.044 -24.043  0.00600.00           H
ATOM   2091 2HB  TYR A 139C    485.166  47.127 -24.018  0.00600.00           H
ATOM   2092  CG  TYR A 139C    485.682  45.061 -24.289  0.00500.00           C
ATOM   2093  HD1 TYR A 139C    484.937  43.533 -22.984  0.00600.00           H
ATOM   2094  CD1 TYR A 139C    485.613  43.771 -23.805  0.00500.00           C
ATOM   2095  HD2 TYR A 139C    486.592  46.382 -25.713  0.00600.00           H
ATOM   2096  CD2 TYR A 139C    486.537  45.364 -25.329  0.00500.00           C
ATOM   2097  CE1 TYR A 139C    486.434  42.740 -24.384  0.00500.00           C
ATOM   2098  HE1 TYR A 139C    486.390  41.717 -24.011  0.00600.00           H
ATOM   2099  HE2 TYR A 139C    488.040  44.557 -26.729  0.00600.00           H
ATOM   2100  CE2 TYR A 139C    487.360  44.332 -25.908  0.00500.00           C
ATOM   2101  CZ  TYR A 139C    487.268  43.071 -25.406  0.00500.00           C
ATOM   2102  OH  TYR A 139C    488.044  42.097 -25.954  0.00500.00           O
ATOM   2103  HH  TYR A 139C    488.761  42.507 -26.516  0.00600.00           H
ATOM   2104  HN  TYR A 139C    483.449  44.573 -22.502  0.00600.00           H
ATOM   2105  N   HIS A 139D    482.821  47.538 -21.944  1.00 20.00           N
ATOM   2106  CA  HIS A 139D    482.025  48.637 -21.513  1.00 20.00           C
ATOM   2107  C   HIS A 139D    482.096  48.720 -19.990  1.00 20.00           C
ATOM   2108  O   HIS A 139D    482.416  49.769 -19.399  1.00 20.00           O
ATOM   2109  HA  HIS A 139D    482.468  49.534 -21.946  1.00 20.00           H
ATOM   2110  CB  HIS A 139D    480.597  48.516 -22.048  1.00 20.00           C
ATOM   2111 1HB  HIS A 139D    480.413  47.480 -22.330  1.00 20.00           H
ATOM   2112 2HB  HIS A 139D    479.898  48.759 -21.248  1.00 20.00           H
ATOM   2113  CG  HIS A 139D    480.310  49.404 -23.235  1.00 20.00           C
ATOM   2114  HD1 HIS A 139D    478.235  49.783 -22.938  1.00 20.00           H
ATOM   2115  ND1 HIS A 139D    479.055  49.929 -23.492  1.00 20.00           N
ATOM   2116  CD2 HIS A 139D    481.126  49.853 -24.232  1.00 20.00           C
ATOM   2117  HD2 HIS A 139D    482.188  49.627 -24.336  1.00 20.00           H
ATOM   2118  CE1 HIS A 139D    479.125  50.660 -24.595  1.00 20.00           C
ATOM   2119  HE1 HIS A 139D    478.301  51.204 -25.057  1.00 20.00           H
ATOM   2120  NE2 HIS A 139D    480.409  50.611 -25.052  1.00 20.00           N
ATOM   2121  HN  HIS A 139D    482.322  46.879 -22.507  1.00 20.00           H
ATOM   2122  N   LYS A 139E    481.792  47.598 -19.363  0.00500.00           N
ATOM   2123  CA  LYS A 139E    481.848  47.545 -17.926  0.00500.00           C
ATOM   2124  C   LYS A 139E    483.192  47.946 -17.412  0.00500.00           C
ATOM   2125  O   LYS A 139E    483.294  48.812 -16.517  0.00500.00           O
ATOM   2126  HA  LYS A 139E    481.124  48.265 -17.544  0.00600.00           H
ATOM   2127  CB  LYS A 139E    481.421  46.164 -17.424  0.00500.00           C
ATOM   2128 1HB  LYS A 139E    480.401  45.955 -17.747  0.00600.00           H
ATOM   2129 2HB  LYS A 139E    482.059  45.399 -17.867  0.00600.00           H
ATOM   2130  CG  LYS A 139E    481.505  46.086 -15.898  0.00500.00           C
ATOM   2131 1HG  LYS A 139E    481.739  45.065 -15.596  0.00600.00           H
ATOM   2132 2HG  LYS A 139E    482.319  46.718 -15.543  0.00600.00           H
ATOM   2133  CD  LYS A 139E    480.189  46.527 -15.254  0.00500.00           C
ATOM   2134 1HD  LYS A 139E    480.173  46.221 -14.208  0.00600.00           H
ATOM   2135 2HD  LYS A 139E    480.119  47.614 -15.270  0.00600.00           H
ATOM   2136  CE  LYS A 139E    478.990  45.922 -15.986  0.00500.00           C
ATOM   2137 1HE  LYS A 139E    479.197  45.872 -17.055  0.00600.00           H
ATOM   2138 2HE  LYS A 139E    478.827  44.899 -15.646  0.00600.00           H
ATOM   2139  NZ  LYS A 139E    477.774  46.730 -15.747  0.00500.00           N
ATOM   2140 1HZ  LYS A 139E    476.958  46.215 -16.059  0.00600.00           H
ATOM   2141 2HZ  LYS A 139E    477.690  46.930 -14.757  0.00600.00           H
ATOM   2142 3HZ  LYS A 139E    477.841  47.601 -16.263  0.00600.00           H
ATOM   2143  HN  LYS A 139E    481.516  46.756 -19.826  0.00600.00           H
ATOM   2144  N   ASN A 139F    484.224  47.339 -17.953  0.00500.00           N
ATOM   2145  CA  ASN A 139F    485.568  47.643 -17.508  0.00500.00           C
ATOM   2146  C   ASN A 139F    485.929  49.079 -17.670  0.00500.00           C
ATOM   2147  O   ASN A 139F    486.600  49.694 -16.845  0.00500.00           O
ATOM   2148  HA  ASN A 139F    485.593  47.356 -16.457  0.00600.00           H
ATOM   2149  CB  ASN A 139F    486.605  46.854 -18.310  0.00500.00           C
ATOM   2150 1HB  ASN A 139F    486.813  45.908 -17.811  0.00600.00           H
ATOM   2151 2HB  ASN A 139F    486.203  46.615 -19.293  0.00600.00           H
ATOM   2152  CG  ASN A 139F    487.902  47.652 -18.463  0.00500.00           C
ATOM   2153  OD1 ASN A 139F    487.931  48.867 -18.350  0.00500.00           O
ATOM   2154  ND2 ASN A 139F    488.969  46.904 -18.726  0.00500.00           N
ATOM   2155 1HD2 ASN A 139F    488.876  45.911 -18.807  0.00600.00           H
ATOM   2156 2HD2 ASN A 139F    489.864  47.333 -18.845  0.00600.00           H
ATOM   2157  HN  ASN A 139F    484.153  46.655 -18.678  0.00600.00           H
ATOM   2158  N   ASN A 142     485.458  49.608 -18.780  1.00500.00           N
ATOM   2159  CA  ASN A 142     485.761  51.085 -19.100  1.00500.00           C
ATOM   2160  C   ASN A 142     485.229  51.941 -17.946  1.00500.00           C
ATOM   2161  O   ASN A 142     485.243  51.450 -16.804  1.00500.00           O
ATOM   2162  HA  ASN A 142     486.845  51.139 -19.206  0.00600.00           H
ATOM   2163  CB  ASN A 142     485.223  51.438 -20.494  1.00500.00           C
ATOM   2164 1HB  ASN A 142     485.611  50.730 -21.227  0.00600.00           H
ATOM   2165 2HB  ASN A 142     484.137  51.341 -20.503  0.00600.00           H
ATOM   2166  CG  ASN A 142     485.571  52.834 -20.966  1.00500.00           C
ATOM   2167  OD1 ASN A 142     486.643  53.355 -20.709  0.00500.00           O
ATOM   2168  ND2 ASN A 142     484.608  53.421 -21.672  0.00500.00           N
ATOM   2169 1HD2 ASN A 142     483.750  52.938 -21.847  0.00600.00           H
ATOM   2170 2HD2 ASN A 142     484.743  54.346 -22.027  0.00600.00           H
ATOM   2171  HN  ASN A 142     484.904  49.108 -19.446  0.00600.00           H
ATOM   2172  N   LYS A 143     484.745  53.219 -18.141  1.00500.00           N
ATOM   2173  CA  LYS A 143     484.159  53.905 -16.977  1.00500.00           C
ATOM   2174  C   LYS A 143     482.747  53.437 -16.646  1.00500.00           C
ATOM   2175  O   LYS A 143     482.337  53.483 -15.482  1.00500.00           O
ATOM   2176  HA  LYS A 143     484.776  53.666 -16.111  0.00600.00           H
ATOM   2177  CB  LYS A 143     484.213  55.423 -17.166  0.00500.00           C
ATOM   2178 1HB  LYS A 143     483.988  55.919 -16.222  0.00600.00           H
ATOM   2179 2HB  LYS A 143     485.223  55.721 -17.450  0.00600.00           H
ATOM   2180  CG  LYS A 143     483.221  55.877 -18.238  0.00500.00           C
ATOM   2181 1HG  LYS A 143     483.432  55.364 -19.176  0.00600.00           H
ATOM   2182 2HG  LYS A 143     482.209  55.598 -17.944  0.00600.00           H
ATOM   2183  CD  LYS A 143     483.298  57.391 -18.449  0.00500.00           C
ATOM   2184 1HD  LYS A 143     482.955  57.905 -17.552  0.00600.00           H
ATOM   2185 2HD  LYS A 143     484.334  57.687 -18.610  0.00600.00           H
ATOM   2186  CE  LYS A 143     482.447  57.821 -19.646  0.00500.00           C
ATOM   2187 1HE  LYS A 143     482.669  58.856 -19.906  0.00600.00           H
ATOM   2188 2HE  LYS A 143     482.696  57.212 -20.515  0.00600.00           H
ATOM   2189  NZ  LYS A 143     481.006  57.682 -19.334  0.00500.00           N
ATOM   2190 1HZ  LYS A 143     480.456  57.990 -20.127  0.00600.00           H
ATOM   2191 2HZ  LYS A 143     480.796  56.710 -19.133  0.00600.00           H
ATOM   2192 3HZ  LYS A 143     480.780  58.251 -18.525  0.00600.00           H
ATOM   2193  HN  LYS A 143     484.770  53.699 -19.017  0.00600.00           H
ATOM   2194  N   SER A 144     481.993  52.990 -17.653  1.00500.00           N
ATOM   2195  CA  SER A 144     480.620  52.553 -17.415  1.00500.00           C
ATOM   2196  C   SER A 144     480.584  51.152 -16.813  1.00500.00           C
ATOM   2197  O   SER A 144     480.051  50.946 -15.715  1.00500.00           O
ATOM   2198  HA  SER A 144     480.205  53.273 -16.710  0.00600.00           H
ATOM   2199  CB  SER A 144     479.815  52.601 -18.715  1.00500.00           C
ATOM   2200 1HB  SER A 144     480.261  51.922 -19.442  0.00600.00           H
ATOM   2201 2HB  SER A 144     478.801  52.247 -18.527  0.00600.00           H
ATOM   2202  HG  SER A 144     479.232  53.912 -20.110  0.00600.00           H
ATOM   2203  OG  SER A 144     479.763  53.916 -19.263  0.00500.00           O
ATOM   2204  HN  SER A 144     482.305  52.926 -18.601  0.00600.00           H
ATOM   2205  N   TRP A 145     481.141  50.173 -17.521  1.00500.00           N
ATOM   2206  CA  TRP A 145     481.146  48.807 -17.038  1.00500.00           C
ATOM   2207  C   TRP A 145     479.852  48.069 -17.307  1.00500.00           C
ATOM   2208  O   TRP A 145     479.293  47.433 -16.408  1.00500.00           O
ATOM   2209  HA  TRP A 145     481.941  48.273 -17.558  0.00600.00           H
ATOM   2210  CB  TRP A 145     481.476  48.755 -15.545  0.00500.00           C
ATOM   2211 1HB  TRP A 145     481.532  47.712 -15.231  0.00600.00           H
ATOM   2212 2HB  TRP A 145     482.463  49.189 -15.385  0.00600.00           H
ATOM   2213  CG  TRP A 145     480.464  49.485 -14.658  0.00500.00           C
ATOM   2214  HD1 TRP A 145     478.704  48.257 -14.805  0.00600.00           H
ATOM   2215  CD1 TRP A 145     479.196  49.141 -14.398  0.00500.00           C
ATOM   2216  CD2 TRP A 145     480.691  50.704 -13.920  0.00500.00           C
ATOM   2217  NE1 TRP A 145     478.590  50.045 -13.550  0.00500.00           N
ATOM   2218  HE1 TRP A 145     477.649  50.004 -13.214  0.00600.00           H
ATOM   2219  CE2 TRP A 145     479.528  51.026 -13.250  0.00500.00           C
ATOM   2220  HE3 TRP A 145     482.770  51.275 -14.341  0.00600.00           H
ATOM   2221  CE3 TRP A 145     481.840  51.508 -13.821  0.00500.00           C
ATOM   2222  CZ2 TRP A 145     479.401  52.158 -12.436  0.00500.00           C
ATOM   2223  HZ2 TRP A 145     478.471  52.391 -11.917  0.00600.00           H
ATOM   2224  CZ3 TRP A 145     481.697  52.635 -13.003  0.00500.00           C
ATOM   2225  HZ3 TRP A 145     482.558  53.293 -12.893  0.00600.00           H
ATOM   2226  CH2 TRP A 145     480.533  52.974 -12.323  0.00500.00           C
ATOM   2227  HH2 TRP A 145     480.502  53.870 -11.704  0.00600.00           H
ATOM   2228  HN  TRP A 145     481.581  50.307 -18.409  0.00600.00           H
ATOM   2229  N   MET A 146     479.361  48.151 -18.542  1.00500.00           N
ATOM   2230  CA  MET A 146     478.137  47.472 -18.946  1.00500.00           C
ATOM   2231  C   MET A 146     478.407  46.629 -20.183  1.00500.00           C
ATOM   2232  O   MET A 146     479.092  47.072 -21.108  1.00500.00           O
ATOM   2233  HA  MET A 146     477.861  46.838 -18.104  0.00600.00           H
ATOM   2234  CB  MET A 146     477.001  48.467 -19.244  1.00500.00           C
ATOM   2235 1HB  MET A 146     477.292  49.120 -20.067  0.00600.00           H
ATOM   2236 2HB  MET A 146     476.113  47.924 -19.566  0.00600.00           H
ATOM   2237  CG  MET A 146     476.672  49.308 -18.009  0.00500.00           C
ATOM   2238 1HG  MET A 146     476.295  48.668 -17.212  0.00600.00           H
ATOM   2239 2HG  MET A 146     477.577  49.786 -17.633  0.00600.00           H
ATOM   2240  SD  MET A 146     475.455  50.547 -18.421  0.00500.00           S
ATOM   2241  CE  MET A 146     475.279  51.346 -16.835  0.00500.00           C
ATOM   2242 1HE  MET A 146     474.938  50.620 -16.098  0.00600.00           H
ATOM   2243 2HE  MET A 146     476.240  51.756 -16.525  0.00600.00           H
ATOM   2244 3HE  MET A 146     474.550  52.153 -16.914  0.00600.00           H
ATOM   2245  HN  MET A 146     479.785  48.676 -19.280  0.00600.00           H
ATOM   2246  N   GLU A 147     477.866  45.413 -20.190  1.00500.00           N
ATOM   2247  CA  GLU A 147     477.976  44.529 -21.346  1.00500.00           C
ATOM   2248  C   GLU A 147     477.038  45.029 -22.437  1.00500.00           C
ATOM   2249  O   GLU A 147     475.818  45.052 -22.256  1.00500.00           O
ATOM   2250  HA  GLU A 147     479.014  44.604 -21.670  0.00600.00           H
ATOM   2251  CB  GLU A 147     477.647  43.088 -20.963  1.00500.00           C
ATOM   2252 1HB  GLU A 147     478.351  42.741 -20.207  0.00600.00           H
ATOM   2253 2HB  GLU A 147     476.606  43.021 -20.647  0.00600.00           H
ATOM   2254  CG  GLU A 147     477.774  42.102 -22.118  1.00500.00           C
ATOM   2255 1HG  GLU A 147     477.094  42.388 -22.921  0.00600.00           H
ATOM   2256 2HG  GLU A 147     478.784  42.142 -22.526  0.00600.00           H
ATOM   2257  CD  GLU A 147     477.472  40.676 -21.708  1.00500.00           C
ATOM   2258  OE1 GLU A 147     476.389  40.473 -21.118  0.00500.00           O
ATOM   2259  OE2 GLU A 147     476.999  40.424 -20.600  1.00500.00           O
ATOM   2260  HN  GLU A 147     477.355  45.022 -19.423  0.00600.00           H
ATOM   2261  N   SER A 148     477.608  45.438 -23.571  1.00500.00           N
ATOM   2262  CA  SER A 148     476.789  45.903 -24.684  1.00500.00           C
ATOM   2263  C   SER A 148     476.419  44.751 -25.611  1.00500.00           C
ATOM   2264  O   SER A 148     475.237  44.513 -25.882  1.00500.00           O
ATOM   2265  HA  SER A 148     475.891  46.320 -24.227  0.00600.00           H
ATOM   2266  CB  SER A 148     477.524  46.999 -25.457  1.00500.00           C
ATOM   2267 1HB  SER A 148     476.879  47.380 -26.248  0.00600.00           H
ATOM   2268 2HB  SER A 148     477.737  47.834 -24.790  0.00600.00           H
ATOM   2269  HG  SER A 148     478.720  46.532 -27.002  0.00600.00           H
ATOM   2270  OG  SER A 148     478.736  46.465 -26.004  1.00500.00           O
ATOM   2271  HN  SER A 148     478.596  45.453 -23.727  0.00600.00           H
ATOM   2272  N   GLU A 149     477.419  44.029 -26.111  1.00500.00           N
ATOM   2273  CA  GLU A 149     477.206  42.957 -27.071  1.00500.00           C
ATOM   2274  C   GLU A 149     478.157  41.805 -26.777  1.00500.00           C
ATOM   2275  O   GLU A 149     478.983  41.862 -25.862  1.00500.00           O
ATOM   2276  HA  GLU A 149     476.175  42.636 -26.923  0.00600.00           H
ATOM   2277  CB  GLU A 149     477.413  43.444 -28.513  1.00500.00           C
ATOM   2278 1HB  GLU A 149     478.391  43.913 -28.605  0.00600.00           H
ATOM   2279 2HB  GLU A 149     477.265  42.615 -29.205  0.00600.00           H
ATOM   2280  CG  GLU A 149     476.431  44.487 -28.946  1.00500.00           C
ATOM   2281 1HG  GLU A 149     476.251  44.399 -30.018  0.00600.00           H
ATOM   2282 2HG  GLU A 149     475.476  44.321 -28.448  0.00600.00           H
ATOM   2283  CD  GLU A 149     476.945  45.891 -28.622  0.00500.00           C
ATOM   2284  OE1 GLU A 149     476.088  46.764 -28.367  0.00500.00           O
ATOM   2285  OE2 GLU A 149     478.184  46.058 -28.636  0.00500.00           O
ATOM   2286  HN  GLU A 149     478.380  44.162 -25.871  0.00600.00           H
ATOM   2287  N   PHE A 150     478.023  40.746 -27.572  1.00500.00           N
ATOM   2288  CA  PHE A 150     478.976  39.643 -27.582  1.00477.05           C
ATOM   2289  C   PHE A 150     479.203  39.230 -29.029  1.00472.46           C
ATOM   2290  O   PHE A 150     478.294  39.331 -29.860  1.00461.01           O
ATOM   2291  HA  PHE A 150     479.900  40.011 -27.135  0.00572.46           H
ATOM   2292  CB  PHE A 150     478.497  38.464 -26.719  1.00453.39           C
ATOM   2293 1HB  PHE A 150     478.945  37.544 -27.097  0.00544.07           H
ATOM   2294 2HB  PHE A 150     478.860  38.600 -25.701  0.00544.07           H
ATOM   2295  CG  PHE A 150     476.977  38.295 -26.684  0.00500.00           C
ATOM   2296  HD1 PHE A 150     476.797  39.100 -24.724  0.00600.00           H
ATOM   2297  CD1 PHE A 150     476.276  38.675 -25.583  0.00500.00           C
ATOM   2298  HD2 PHE A 150     476.889  37.460 -28.637  0.00600.00           H
ATOM   2299  CD2 PHE A 150     476.326  37.765 -27.755  0.00500.00           C
ATOM   2300  CE1 PHE A 150     474.864  38.519 -25.550  0.00500.00           C
ATOM   2301  HE1 PHE A 150     474.303  38.822 -24.667  0.00600.00           H
ATOM   2302  CE2 PHE A 150     474.915  37.608 -27.722  0.00500.00           C
ATOM   2303  HE2 PHE A 150     474.394  37.183 -28.580  0.00600.00           H
ATOM   2304  CZ  PHE A 150     474.214  37.988 -26.620  0.00500.00           C
ATOM   2305  HZ  PHE A 150     473.131  37.868 -26.595  0.00600.00           H
ATOM   2306  HN  PHE A 150     477.269  40.624 -28.218  0.00600.00           H
ATOM   2307  N   ARG A 151     480.432  38.827 -29.343  1.00477.91           N
ATOM   2308  CA  ARG A 151     480.840  38.470 -30.697  1.00480.12           C
ATOM   2309  C   ARG A 151     481.633  37.169 -30.693  1.00471.23           C
ATOM   2310  O   ARG A 151     482.538  36.967 -31.506  1.00475.72           O
ATOM   2311  HA  ARG A 151     479.907  38.354 -31.249  0.00576.14           H
ATOM   2312  CB  ARG A 151     481.653  39.595 -31.338  1.00490.70           C
ATOM   2313 1HB  ARG A 151     482.483  39.866 -30.685  0.00588.84           H
ATOM   2314 2HB  ARG A 151     482.086  39.249 -32.276  0.00588.84           H
ATOM   2315  CG  ARG A 151     480.858  40.861 -31.630  1.00494.83           C
ATOM   2316 1HG  ARG A 151     480.358  41.198 -30.722  0.00593.80           H
ATOM   2317 2HG  ARG A 151     481.536  41.658 -31.936  0.00593.80           H
ATOM   2318  CD  ARG A 151     479.822  40.616 -32.729  0.00500.00           C
ATOM   2319 1HD  ARG A 151     480.312  40.235 -33.624  0.00600.00           H
ATOM   2320 2HD  ARG A 151     479.111  39.854 -32.406  0.00600.00           H
ATOM   2321  NE  ARG A 151     479.107  41.873 -33.040  0.00500.00           N
ATOM   2322  HE  ARG A 151     479.363  42.696 -32.533  0.00600.00           H
ATOM   2323  CZ  ARG A 151     478.138  41.979 -33.959  0.00500.00           C
ATOM   2324  NH1 ARG A 151     477.754  40.909 -34.668  0.00500.00           N
ATOM   2325 1HH1 ARG A 151     478.192  40.023 -34.514  0.00600.00           H
ATOM   2326 2HH1 ARG A 151     477.030  40.996 -35.352  0.00600.00           H
ATOM   2327  NH2 ARG A 151     477.557  43.171 -34.158  0.00500.00           N
ATOM   2328 1HH2 ARG A 151     476.833  43.266 -34.841  0.00600.00           H
ATOM   2329 2HH2 ARG A 151     477.850  43.964 -33.624  0.00600.00           H
ATOM   2330  HN  ARG A 151     481.177  38.735 -28.682  0.00573.49           H
ATOM   2331  N   VAL A 152     481.294  36.273 -29.766  1.00451.44           N
ATOM   2332  CA  VAL A 152     482.025  35.020 -29.612  1.00434.15           C
ATOM   2333  C   VAL A 152     481.713  34.067 -30.757  1.00420.74           C
ATOM   2334  O   VAL A 152     482.620  33.493 -31.372  1.00410.67           O
ATOM   2335  HA  VAL A 152     483.089  35.253 -29.648  0.00520.98           H
ATOM   2336  HB  VAL A 152     480.610  34.210 -28.224  0.00515.38           H
ATOM   2337  CB  VAL A 152     481.685  34.387 -28.251  1.00429.48           C
ATOM   2338  CG1 VAL A 152     482.388  33.049 -28.091  1.00427.13           C
ATOM   2339 1HG1 VAL A 152     482.053  32.367 -28.872  0.00512.56           H
ATOM   2340 2HG1 VAL A 152     483.465  33.193 -28.169  0.00512.56           H
ATOM   2341 3HG1 VAL A 152     482.148  32.629 -27.114  0.00512.56           H
ATOM   2342  CG2 VAL A 152     482.035  35.337 -27.104  0.00500.00           C
ATOM   2343 1HG2 VAL A 152     483.098  35.574 -27.140  0.00600.00           H
ATOM   2344 2HG2 VAL A 152     481.454  36.253 -27.201  0.00600.00           H
ATOM   2345 3HG2 VAL A 152     481.803  34.858 -26.153  0.00600.00           H
ATOM   2346  HN  VAL A 152     480.535  36.391 -29.126  0.00541.73           H
ATOM   2347  N   TYR A 153     480.433  33.901 -31.068  1.00417.30           N
ATOM   2348  CA  TYR A 153     479.969  32.951 -32.065  1.00418.83           C
ATOM   2349  C   TYR A 153     479.161  33.686 -33.124  1.00429.14           C
ATOM   2350  O   TYR A 153     478.452  34.653 -32.828  1.00433.41           O
ATOM   2351  HA  TYR A 153     480.844  32.488 -32.522  0.00502.60           H
ATOM   2352  CB  TYR A 153     479.118  31.834 -31.414  1.00411.50           C
ATOM   2353 1HB  TYR A 153     478.846  31.106 -32.178  0.00493.80           H
ATOM   2354 2HB  TYR A 153     479.726  31.310 -30.677  0.00493.80           H
ATOM   2355  CG  TYR A 153     477.856  32.332 -30.742  1.00417.07           C
ATOM   2356  HD1 TYR A 153     476.680  32.207 -32.530  0.00600.00           H
ATOM   2357  CD1 TYR A 153     476.691  32.462 -31.471  0.00500.00           C
ATOM   2358  HD2 TYR A 153     478.789  32.552 -28.825  0.00600.00           H
ATOM   2359  CD2 TYR A 153     477.870  32.656 -29.401  0.00500.00           C
ATOM   2360  CE1 TYR A 153     475.491  32.937 -30.832  0.00500.00           C
ATOM   2361  HE1 TYR A 153     474.565  33.044 -31.395  0.00600.00           H
ATOM   2362  HE2 TYR A 153     476.667  33.388 -27.703  0.00600.00           H
ATOM   2363  CE2 TYR A 153     476.670  33.129 -28.762  0.00500.00           C
ATOM   2364  CZ  TYR A 153     475.540  33.246 -29.508  0.00500.00           C
ATOM   2365  OH  TYR A 153     474.406  33.694 -28.905  0.00500.00           O
ATOM   2366  HH  TYR A 153     474.585  33.884 -27.939  0.00600.00           H
ATOM   2367  HN  TYR A 153     479.684  34.411 -30.647  0.00500.76           H
ATOM   2368  N   SER A 154     479.276  33.222 -34.369  1.00427.97           N
ATOM   2369  CA  SER A 154     478.401  33.686 -35.442  1.00419.23           C
ATOM   2370  C   SER A 154     477.594  32.528 -36.011  1.00364.57           C
ATOM   2371  O   SER A 154     476.367  32.617 -36.080  1.00352.77           O
ATOM   2372  HA  SER A 154     477.740  34.418 -34.979  0.00503.08           H
ATOM   2373  CB  SER A 154     479.212  34.391 -36.531  1.00452.72           C
ATOM   2374 1HB  SER A 154     478.538  34.751 -37.308  0.00543.26           H
ATOM   2375 2HB  SER A 154     479.705  35.264 -36.107  0.00543.26           H
ATOM   2376  HG  SER A 154     480.706  34.023 -37.811  0.00600.00           H
ATOM   2377  OG  SER A 154     480.187  33.529 -37.113  0.00500.00           O
ATOM   2378  HN  SER A 154     479.951  32.540 -34.651  0.00513.56           H
ATOM   2379  N   SER A 155     478.239  31.440 -36.409  1.00312.84           N
ATOM   2380  CA  SER A 155     477.564  30.305 -37.014  1.00281.25           C
ATOM   2381  C   SER A 155     477.579  29.123 -36.054  1.00258.13           C
ATOM   2382  O   SER A 155     478.593  28.832 -35.414  1.00259.74           O
ATOM   2383  HA  SER A 155     476.543  30.639 -37.195  0.00337.50           H
ATOM   2384  CB  SER A 155     478.244  29.922 -38.330  1.00284.54           C
ATOM   2385 1HB  SER A 155     477.710  29.088 -38.785  0.00341.45           H
ATOM   2386 2HB  SER A 155     478.182  30.758 -39.027  0.00341.45           H
ATOM   2387  HG  SER A 155     480.114  29.671 -38.998  0.00600.00           H
ATOM   2388  OG  SER A 155     479.610  29.564 -38.141  0.00500.00           O
ATOM   2389  HN  SER A 155     479.227  31.314 -36.326  0.00375.41           H
ATOM   2390  N   ALA A 156     476.441  28.430 -35.965  1.00240.12           N
ATOM   2391  CA  ALA A 156     476.332  27.276 -35.075  1.00224.17           C
ATOM   2392  C   ALA A 156     475.518  26.206 -35.800  1.00220.29           C
ATOM   2393  O   ALA A 156     474.291  26.172 -35.680  1.00225.38           O
ATOM   2394  HA  ALA A 156     477.339  26.906 -34.885  0.00269.00           H
ATOM   2395  CB  ALA A 156     475.693  27.660 -33.749  1.00221.52           C
ATOM   2396 1HB  ALA A 156     476.297  28.428 -33.265  0.00265.82           H
ATOM   2397 2HB  ALA A 156     474.690  28.047 -33.929  0.00265.82           H
ATOM   2398 3HB  ALA A 156     475.635  26.783 -33.106  0.00265.82           H
ATOM   2399  HN  ALA A 156     475.614  28.646 -36.484  0.00288.14           H
ATOM   2400  N   ASN A 157     476.212  25.335 -36.525  1.00218.16           N
ATOM   2401  CA  ASN A 157     475.592  24.270 -37.295  1.00226.84           C
ATOM   2402  C   ASN A 157     475.950  22.934 -36.663  1.00224.61           C
ATOM   2403  O   ASN A 157     477.049  22.767 -36.130  1.00227.44           O
ATOM   2404  HA  ASN A 157     474.522  24.477 -37.261  0.00272.21           H
ATOM   2405  CB  ASN A 157     476.030  24.313 -38.773  1.00230.43           C
ATOM   2406 1HB  ASN A 157     475.491  23.552 -39.337  0.00276.52           H
ATOM   2407 2HB  ASN A 157     475.766  25.278 -39.206  0.00276.52           H
ATOM   2408  CG  ASN A 157     477.502  24.095 -38.989  1.00226.77           C
ATOM   2409  OD1 ASN A 157     478.268  23.880 -38.063  0.00500.00           O
ATOM   2410  ND2 ASN A 157     477.877  24.159 -40.264  0.00500.00           N
ATOM   2411 1HD2 ASN A 157     477.199  24.339 -40.976  0.00600.00           H
ATOM   2412 2HD2 ASN A 157     478.838  24.027 -40.510  0.00600.00           H
ATOM   2413  HN  ASN A 157     477.209  25.340 -36.600  0.00261.79           H
ATOM   2414  N   ASN A 158     475.006  21.988 -36.752  1.00229.67           N
ATOM   2415  CA  ASN A 158     475.121  20.658 -36.142  1.00235.90           C
ATOM   2416  C   ASN A 158     475.356  20.747 -34.634  1.00234.08           C
ATOM   2417  O   ASN A 158     476.401  20.341 -34.116  1.00229.04           O
ATOM   2418  HA  ASN A 158     474.180  20.158 -36.369  0.00283.08           H
ATOM   2419  CB  ASN A 158     476.198  19.807 -36.833  1.00241.67           C
ATOM   2420 1HB  ASN A 158     477.025  20.444 -37.146  0.00290.00           H
ATOM   2421 2HB  ASN A 158     476.604  19.083 -36.127  0.00290.00           H
ATOM   2422  CG  ASN A 158     475.664  19.069 -38.041  1.00249.51           C
ATOM   2423  OD1 ASN A 158     474.596  18.464 -37.962  1.00249.40           O
ATOM   2424  ND2 ASN A 158     476.388  19.109 -39.157  1.00255.35           N
ATOM   2425 1HD2 ASN A 158     477.251  19.614 -39.175  0.00306.42           H
ATOM   2426 2HD2 ASN A 158     476.069  18.633 -39.977  0.00306.42           H
ATOM   2427  HN  ASN A 158     474.142  22.104 -37.241  0.00275.60           H
ATOM   2428  N   CYS A 159     474.362  21.276 -33.930  1.00235.55           N
ATOM   2429  CA  CYS A 159     474.465  21.539 -32.497  1.00232.75           C
ATOM   2430  C   CYS A 159     474.009  20.325 -31.698  1.00207.04           C
ATOM   2431  O   CYS A 159     472.908  19.810 -31.891  1.00197.14           O
ATOM   2432  HA  CYS A 159     475.517  21.742 -32.292  0.00279.30           H
ATOM   2433  CB  CYS A 159     473.650  22.771 -32.120  1.00243.96           C
ATOM   2434 1HB  CYS A 159     472.617  22.645 -32.444  0.00292.75           H
ATOM   2435 2HB  CYS A 159     473.633  22.889 -31.037  0.00292.75           H
ATOM   2436  SG  CYS A 159     474.266  24.311 -32.832  1.00274.62           S
ATOM   2437  HN  CYS A 159     473.476  21.532 -34.318  0.00282.66           H
ATOM   2438  N   THR A 160     474.870  19.874 -30.789  1.00206.98           N
ATOM   2439  CA  THR A 160     474.593  18.738 -29.922  1.00208.60           C
ATOM   2440  C   THR A 160     473.863  19.147 -28.648  1.00208.19           C
ATOM   2441  O   THR A 160     472.747  18.686 -28.393  1.00206.38           O
ATOM   2442  HA  THR A 160     473.925  18.059 -30.450  0.00250.32           H
ATOM   2443  HB  THR A 160     476.580  18.697 -29.044  0.00249.84           H
ATOM   2444  CB  THR A 160     475.896  18.023 -29.561  1.00208.20           C
ATOM   2445  OG1 THR A 160     476.474  17.451 -30.741  1.00204.47           O
ATOM   2446  HG1 THR A 160     477.423  17.190 -30.564  0.00245.36           H
ATOM   2447  CG2 THR A 160     475.654  16.941 -28.521  1.00206.84           C
ATOM   2448 1HG2 THR A 160     474.924  16.228 -28.902  0.00248.21           H
ATOM   2449 2HG2 THR A 160     475.274  17.396 -27.606  0.00248.21           H
ATOM   2450 3HG2 THR A 160     476.590  16.426 -28.309  0.00248.21           H
ATOM   2451  HN  THR A 160     475.773  20.274 -30.626  0.00248.38           H
ATOM   2452  N   PHE A 161     474.474  20.018 -27.853  1.00205.25           N
ATOM   2453  CA  PHE A 161     474.085  20.198 -26.462  1.00201.80           C
ATOM   2454  C   PHE A 161     473.572  21.613 -26.214  1.00190.33           C
ATOM   2455  O   PHE A 161     474.031  22.585 -26.817  1.00189.67           O
ATOM   2456  HA  PHE A 161     473.289  19.484 -26.254  0.00242.16           H
ATOM   2457  CB  PHE A 161     475.274  19.889 -25.548  1.00211.32           C
ATOM   2458 1HB  PHE A 161     475.661  18.901 -25.796  0.00253.58           H
ATOM   2459 2HB  PHE A 161     476.071  20.604 -25.752  0.00253.58           H
ATOM   2460  CG  PHE A 161     474.955  19.927 -24.082  1.00212.96           C
ATOM   2461  HD1 PHE A 161     473.982  18.011 -24.070  0.00254.14           H
ATOM   2462  CD1 PHE A 161     474.289  18.873 -23.478  1.00211.78           C
ATOM   2463  HD2 PHE A 161     475.874  21.834 -23.771  0.00251.26           H
ATOM   2464  CD2 PHE A 161     475.345  21.004 -23.304  1.00209.38           C
ATOM   2465  CE1 PHE A 161     474.007  18.900 -22.126  1.00209.51           C
ATOM   2466  HE1 PHE A 161     473.478  18.067 -21.662  0.00251.41           H
ATOM   2467  CE2 PHE A 161     475.066  21.037 -21.952  1.00204.99           C
ATOM   2468  HE2 PHE A 161     475.373  21.892 -21.350  0.00245.99           H
ATOM   2469  CZ  PHE A 161     474.396  19.984 -21.364  1.00206.66           C
ATOM   2470  HZ  PHE A 161     474.175  20.007 -20.297  0.00247.99           H
ATOM   2471  HN  PHE A 161     475.230  20.605 -28.142  0.00246.30           H
ATOM   2472  N   GLU A 162     472.600  21.706 -25.310  1.00184.32           N
ATOM   2473  CA  GLU A 162     471.949  22.962 -24.971  1.00186.65           C
ATOM   2474  C   GLU A 162     471.673  22.976 -23.478  1.00174.82           C
ATOM   2475  O   GLU A 162     471.151  22.004 -22.925  1.00180.78           O
ATOM   2476  HA  GLU A 162     472.666  23.740 -25.236  0.00223.98           H
ATOM   2477  CB  GLU A 162     470.636  23.135 -25.742  1.00211.42           C
ATOM   2478 1HB  GLU A 162     470.837  23.149 -26.813  0.00253.70           H
ATOM   2479 2HB  GLU A 162     469.931  22.359 -25.446  0.00253.70           H
ATOM   2480  CG  GLU A 162     469.913  24.440 -25.460  1.00231.41           C
ATOM   2481 1HG  GLU A 162     468.904  24.396 -25.871  0.00277.69           H
ATOM   2482 2HG  GLU A 162     469.813  24.579 -24.384  0.00277.69           H
ATOM   2483  CD  GLU A 162     470.630  25.634 -26.045  1.00241.86           C
ATOM   2484  OE1 GLU A 162     471.301  25.463 -27.080  1.00247.62           O
ATOM   2485  OE2 GLU A 162     470.534  26.738 -25.468  1.00247.40           O
ATOM   2486  HN  GLU A 162     472.240  20.929 -24.793  0.00221.18           H
ATOM   2487  N   TYR A 163     472.013  24.088 -22.830  1.00170.88           N
ATOM   2488  CA  TYR A 163     471.740  24.222 -21.406  1.00166.98           C
ATOM   2489  C   TYR A 163     471.678  25.694 -21.023  1.00165.40           C
ATOM   2490  O   TYR A 163     472.417  26.524 -21.562  1.00156.06           O
ATOM   2491  HA  TYR A 163     470.778  23.752 -21.202  0.00200.38           H
ATOM   2492  CB  TYR A 163     472.796  23.503 -20.563  1.00162.05           C
ATOM   2493 1HB  TYR A 163     472.877  22.470 -20.903  0.00194.46           H
ATOM   2494 2HB  TYR A 163     473.765  23.972 -20.734  0.00194.46           H
ATOM   2495  CG  TYR A 163     472.496  23.513 -19.091  1.00162.21           C
ATOM   2496  HD1 TYR A 163     471.010  21.962 -19.192  0.00201.80           H
ATOM   2497  CD1 TYR A 163     471.548  22.657 -18.549  1.00168.17           C
ATOM   2498  HD2 TYR A 163     473.895  25.069 -18.659  0.00206.15           H
ATOM   2499  CD2 TYR A 163     473.150  24.390 -18.243  1.00171.79           C
ATOM   2500  CE1 TYR A 163     471.270  22.668 -17.196  1.00184.04           C
ATOM   2501  HE1 TYR A 163     470.529  21.988 -16.774  0.00220.85           H
ATOM   2502  HE2 TYR A 163     473.415  25.109 -16.256  0.00219.10           H
ATOM   2503  CE2 TYR A 163     472.880  24.410 -16.898  1.00182.58           C
ATOM   2504  CZ  TYR A 163     471.940  23.551 -16.375  1.00188.09           C
ATOM   2505  OH  TYR A 163     471.674  23.577 -15.025  1.00177.84           O
ATOM   2506  HH  TYR A 163     470.935  22.939 -14.810  0.00213.41           H
ATOM   2507  HN  TYR A 163     472.461  24.872 -23.260  0.00205.06           H
ATOM   2508  N   VAL A 164     470.779  26.001 -20.090  1.00172.76           N
ATOM   2509  CA  VAL A 164     470.666  27.312 -19.458  1.00185.30           C
ATOM   2510  C   VAL A 164     470.504  27.084 -17.960  1.00194.25           C
ATOM   2511  O   VAL A 164     469.642  26.307 -17.539  1.00197.67           O
ATOM   2512  HA  VAL A 164     471.594  27.850 -19.647  0.00222.36           H
ATOM   2513  HB  VAL A 164     468.592  27.502 -19.982  0.00235.67           H
ATOM   2514  CB  VAL A 164     469.484  28.128 -20.028  1.00196.39           C
ATOM   2515  CG1 VAL A 164     469.219  29.366 -19.201  1.00205.29           C
ATOM   2516 1HG1 VAL A 164     468.943  29.075 -18.188  0.00246.35           H
ATOM   2517 2HG1 VAL A 164     470.117  29.982 -19.172  0.00246.35           H
ATOM   2518 3HG1 VAL A 164     468.404  29.933 -19.651  0.00246.35           H
ATOM   2519  CG2 VAL A 164     469.727  28.494 -21.493  0.00500.00           C
ATOM   2520 1HG2 VAL A 164     470.637  29.088 -21.572  0.00600.00           H
ATOM   2521 2HG2 VAL A 164     469.834  27.584 -22.083  0.00600.00           H
ATOM   2522 3HG2 VAL A 164     468.883  29.072 -21.867  0.00600.00           H
ATOM   2523  HN  VAL A 164     470.097  25.359 -19.738  0.00207.31           H
ATOM   2524  N   SER A 165     471.337  27.743 -17.157  1.00211.80           N
ATOM   2525  CA  SER A 165     471.404  27.482 -15.725  1.00235.87           C
ATOM   2526  C   SER A 165     470.467  28.428 -14.968  1.00264.64           C
ATOM   2527  O   SER A 165     469.617  29.096 -15.562  1.00261.56           O
ATOM   2528  HA  SER A 165     471.079  26.449 -15.603  0.00283.04           H
ATOM   2529  CB  SER A 165     472.848  27.611 -15.240  1.00243.81           C
ATOM   2530 1HB  SER A 165     472.918  27.261 -14.211  0.00292.57           H
ATOM   2531 2HB  SER A 165     473.491  26.967 -15.841  0.00292.57           H
ATOM   2532  HG  SER A 165     472.828  29.506 -14.628  0.00305.94           H
ATOM   2533  OG  SER A 165     473.277  28.954 -15.332  1.00254.95           O
ATOM   2534  HN  SER A 165     471.969  28.453 -17.468  0.00254.16           H
ATOM   2535  N   GLN A 166     470.617  28.489 -13.645  1.00308.93           N
ATOM   2536  CA  GLN A 166     469.842  29.404 -12.817  1.00352.90           C
ATOM   2537  C   GLN A 166     470.538  30.754 -12.715  1.00364.38           C
ATOM   2538  O   GLN A 166     471.769  30.839 -12.710  1.00362.48           O
ATOM   2539  HA  GLN A 166     468.887  29.520 -13.330  0.00423.48           H
ATOM   2540  CB  GLN A 166     469.638  28.811 -11.425  1.00387.12           C
ATOM   2541 1HB  GLN A 166     470.600  28.519 -11.005  0.00464.54           H
ATOM   2542 2HB  GLN A 166     469.218  29.568 -10.762  0.00464.54           H
ATOM   2543  CG  GLN A 166     468.719  27.605 -11.437  1.00417.73           C
ATOM   2544 1HG  GLN A 166     469.001  26.937 -12.251  0.00501.28           H
ATOM   2545 2HG  GLN A 166     468.836  27.046 -10.509  0.00501.28           H
ATOM   2546  CD  GLN A 166     467.259  28.030 -11.602  0.00500.00           C
ATOM   2547  OE1 GLN A 166     466.801  28.367 -12.681  0.00500.00           O
ATOM   2548  NE2 GLN A 166     466.555  27.996 -10.473  0.00500.00           N
ATOM   2549 1HE2 GLN A 166     466.991  27.711  -9.620  0.00600.00           H
ATOM   2550 2HE2 GLN A 166     465.589  28.257 -10.479  0.00600.00           H
ATOM   2551  HN  GLN A 166     471.259  27.923 -13.128  0.00370.72           H
ATOM   2552  N   PRO A 167     469.738  31.813 -12.598  1.00392.54           N
ATOM   2553  CA  PRO A 167     470.234  33.172 -12.757  1.00419.50           C
ATOM   2554  C   PRO A 167     470.835  33.720 -11.467  1.00448.12           C
ATOM   2555  O   PRO A 167     470.457  33.324 -10.361  1.00446.14           O
ATOM   2556  HA  PRO A 167     471.047  33.193 -13.483  0.00503.40           H
ATOM   2557  CB  PRO A 167     468.995  33.960 -13.188  0.00500.00           C
ATOM   2558 1HB  PRO A 167     469.024  34.985 -12.819  0.00600.00           H
ATOM   2559 2HB  PRO A 167     468.913  34.016 -14.275  0.00600.00           H
ATOM   2560  CG  PRO A 167     467.855  33.188 -12.588  0.00500.00           C
ATOM   2561 1HG  PRO A 167     467.679  33.485 -11.555  0.00600.00           H
ATOM   2562 2HG  PRO A 167     466.928  33.366 -13.134  0.00600.00           H
ATOM   2563  CD  PRO A 167     468.264  31.747 -12.675  0.00500.00           C
ATOM   2564 1HD  PRO A 167     467.841  31.161 -11.858  0.00600.00           H
ATOM   2565 2HD  PRO A 167     467.928  31.289 -13.604  0.00600.00           H
ATOM   2566  N   PHE A 168     471.778  34.649 -11.632  1.00498.16           N
ATOM   2567  CA  PHE A 168     472.401  35.385 -10.538  1.00500.00           C
ATOM   2568  C   PHE A 168     473.063  36.633 -11.110  1.00500.00           C
ATOM   2569  O   PHE A 168     473.498  36.644 -12.263  1.00500.00           O
ATOM   2570  HA  PHE A 168     471.609  35.658  -9.840  0.00600.00           H
ATOM   2571  CB  PHE A 168     473.422  34.529  -9.765  1.00500.00           C
ATOM   2572 1HB  PHE A 168     473.808  35.111  -8.929  0.00600.00           H
ATOM   2573 2HB  PHE A 168     472.910  33.664  -9.343  0.00600.00           H
ATOM   2574  CG  PHE A 168     474.583  34.047 -10.596  1.00500.00           C
ATOM   2575  HD1 PHE A 168     473.558  32.294 -11.306  0.00600.00           H
ATOM   2576  CD1 PHE A 168     474.483  32.870 -11.325  1.00500.00           C
ATOM   2577  HD2 PHE A 168     475.882  35.656 -10.029  0.00600.00           H
ATOM   2578  CD2 PHE A 168     475.789  34.737 -10.608  1.00500.00           C
ATOM   2579  CE1 PHE A 168     475.542  32.416 -12.078  1.00500.00           C
ATOM   2580  HE1 PHE A 168     475.443  31.500 -12.661  0.00600.00           H
ATOM   2581  CE2 PHE A 168     476.851  34.286 -11.361  1.00500.00           C
ATOM   2582  HE2 PHE A 168     477.786  34.845 -11.381  0.00600.00           H
ATOM   2583  CZ  PHE A 168     476.728  33.121 -12.094  1.00500.00           C
ATOM   2584  HZ  PHE A 168     477.569  32.758 -12.684  0.00600.00           H
ATOM   2585  HN  PHE A 168     472.142  34.925 -12.522  0.00597.79           H
ATOM   2586  N   LEU A 169     473.147  37.674 -10.287  1.00500.00           N
ATOM   2587  CA  LEU A 169     473.688  38.948 -10.737  1.00500.00           C
ATOM   2588  C   LEU A 169     475.215  38.914 -10.784  1.00500.00           C
ATOM   2589  O   LEU A 169     475.866  38.055 -10.182  1.00500.00           O
ATOM   2590  HA  LEU A 169     473.331  39.113 -11.755  0.00600.00           H
ATOM   2591  CB  LEU A 169     473.218  40.083  -9.827  1.00500.00           C
ATOM   2592 1HB  LEU A 169     473.641  39.925  -8.834  0.00600.00           H
ATOM   2593 2HB  LEU A 169     473.631  41.019 -10.203  0.00600.00           H
ATOM   2594  HG  LEU A 169     471.287  39.294  -9.357  0.00600.00           H
ATOM   2595  CG  LEU A 169     471.704  40.246  -9.685  0.00500.00           C
ATOM   2596  CD1 LEU A 169     471.363  41.283  -8.612  0.00500.00           C
ATOM   2597 1HD1 LEU A 169     471.771  40.962  -7.654  0.00600.00           H
ATOM   2598 2HD1 LEU A 169     471.794  42.246  -8.887  0.00600.00           H
ATOM   2599 3HD1 LEU A 169     470.279  41.379  -8.532  0.00600.00           H
ATOM   2600  CD2 LEU A 169     471.060  40.582 -11.031  0.00500.00           C
ATOM   2601 1HD2 LEU A 169     471.499  41.499 -11.426  0.00600.00           H
ATOM   2602 2HD2 LEU A 169     471.235  39.766 -11.732  0.00600.00           H
ATOM   2603 3HD2 LEU A 169     469.987  40.722 -10.897  0.00600.00           H
ATOM   2604  HN  LEU A 169     472.853  37.656  -9.331  0.00600.00           H
ATOM   2605  N   MET A 170     475.784  39.874 -11.511  1.00500.00           N
ATOM   2606  CA  MET A 170     477.228  39.980 -11.655  1.00500.00           C
ATOM   2607  C   MET A 170     477.602  41.444 -11.842  1.00500.00           C
ATOM   2608  O   MET A 170     476.894  42.195 -12.519  1.00500.00           O
ATOM   2609  HA  MET A 170     477.645  39.591 -10.726  0.00600.00           H
ATOM   2610  CB  MET A 170     477.737  39.147 -12.842  1.00500.00           C
ATOM   2611 1HB  MET A 170     477.354  38.129 -12.767  0.00600.00           H
ATOM   2612 2HB  MET A 170     477.356  39.564 -13.774  0.00600.00           H
ATOM   2613  CG  MET A 170     479.254  39.021 -13.018  1.00500.00           C
ATOM   2614 1HG  MET A 170     479.481  38.240 -13.743  0.00600.00           H
ATOM   2615 2HG  MET A 170     479.661  39.951 -13.414  0.00600.00           H
ATOM   2616  SD  MET A 170     480.021  38.639 -11.452  0.00500.00           S
ATOM   2617  CE  MET A 170     479.376  36.997 -11.184  0.00500.00           C
ATOM   2618 1HE  MET A 170     478.289  37.038 -11.123  0.00600.00           H
ATOM   2619 2HE  MET A 170     479.669  36.352 -12.013  0.00600.00           H
ATOM   2620 3HE  MET A 170     479.778  36.596 -10.253  0.00600.00           H
ATOM   2621  HN  MET A 170     475.274  40.580 -12.002  0.00600.00           H
ATOM   2622  N   ASP A 171     478.717  41.843 -11.235  1.00500.00           N
ATOM   2623  CA  ASP A 171     479.275  43.182 -11.396  1.00500.00           C
ATOM   2624  C   ASP A 171     480.412  43.114 -12.407  1.00500.00           C
ATOM   2625  O   ASP A 171     481.196  42.159 -12.399  1.00500.00           O
ATOM   2626  HA  ASP A 171     478.445  43.800 -11.736  0.00600.00           H
ATOM   2627  CB  ASP A 171     479.773  43.743 -10.067  1.00500.00           C
ATOM   2628 1HB  ASP A 171     478.979  43.682  -9.323  0.00600.00           H
ATOM   2629 2HB  ASP A 171     480.600  43.135  -9.698  0.00600.00           H
ATOM   2630  CG  ASP A 171     480.232  45.183 -10.180  1.00500.00           C
ATOM   2631  OD1 ASP A 171     479.368  46.080 -10.242  1.00500.00           O
ATOM   2632  OD2 ASP A 171     481.459  45.417 -10.218  1.00500.00           O
ATOM   2633  HN  ASP A 171     479.259  41.265 -10.624  0.00600.00           H
ATOM   2634  N   LEU A 172     480.495  44.121 -13.277  1.00500.00           N
ATOM   2635  CA  LEU A 172     481.435  44.091 -14.393  1.00500.00           C
ATOM   2636  C   LEU A 172     482.499  45.191 -14.295  1.00500.00           C
ATOM   2637  O   LEU A 172     483.649  44.960 -14.698  1.00500.00           O
ATOM   2638  HA  LEU A 172     481.959  43.137 -14.353  0.00600.00           H
ATOM   2639  CB  LEU A 172     480.659  44.194 -15.732  1.00500.00           C
ATOM   2640 1HB  LEU A 172     479.884  43.428 -15.738  0.00600.00           H
ATOM   2641 2HB  LEU A 172     480.154  45.159 -15.762  0.00600.00           H
ATOM   2642  HG  LEU A 172     481.189  44.677 -17.745  0.00600.00           H
ATOM   2643  CG  LEU A 172     481.568  44.034 -16.949  1.00500.00           C
ATOM   2644  CD1 LEU A 172     482.993  44.495 -16.635  0.00500.00           C
ATOM   2645 1HD1 LEU A 172     482.978  45.544 -16.336  0.00600.00           H
ATOM   2646 2HD1 LEU A 172     483.398  43.893 -15.822  0.00600.00           H
ATOM   2647 3HD1 LEU A 172     483.616  44.378 -17.520  0.00600.00           H
ATOM   2648  CD2 LEU A 172     481.534  42.597 -17.475  0.00500.00           C
ATOM   2649 1HD2 LEU A 172     481.512  41.904 -16.634  0.00600.00           H
ATOM   2650 2HD2 LEU A 172     480.642  42.455 -18.086  0.00600.00           H
ATOM   2651 3HD2 LEU A 172     482.422  42.409 -18.077  0.00600.00           H
ATOM   2652  HN  LEU A 172     479.935  44.948 -13.231  0.00600.00           H
ATOM   2653  N   GLU A 173     482.171  46.338 -13.698  1.00500.00           N
ATOM   2654  CA  GLU A 173     482.943  47.566 -13.864  1.00500.00           C
ATOM   2655  C   GLU A 173     484.296  47.506 -13.144  1.00500.00           C
ATOM   2656  O   GLU A 173     484.589  46.597 -12.365  1.00500.00           O
ATOM   2657  HA  GLU A 173     483.117  47.656 -14.937  0.00600.00           H
ATOM   2658  CB  GLU A 173     482.141  48.766 -13.361  1.00500.00           C
ATOM   2659 1HB  GLU A 173     482.368  49.640 -13.971  0.00600.00           H
ATOM   2660 2HB  GLU A 173     481.080  48.516 -13.343  0.00600.00           H
ATOM   2661  CG  GLU A 173     482.525  49.118 -11.923  0.00500.00           C
ATOM   2662 1HG  GLU A 173     483.600  49.283 -11.859  0.00600.00           H
ATOM   2663 2HG  GLU A 173     482.041  50.051 -11.632  0.00600.00           H
ATOM   2664  CD  GLU A 173     482.116  48.003 -10.958  0.00500.00           C
ATOM   2665  OE1 GLU A 173     483.027  47.264 -10.527  0.00500.00           O
ATOM   2666  OE2 GLU A 173     480.902  47.914 -10.674  0.00500.00           O
ATOM   2667  HN  GLU A 173     481.382  46.451 -13.096  0.00600.00           H
ATOM   2668  N   GLY A 174     485.112  48.522 -13.416  1.00500.00           N
ATOM   2669  CA  GLY A 174     486.511  48.539 -13.014  1.00500.00           C
ATOM   2670  C   GLY A 174     486.665  48.867 -11.529  1.00500.00           C
ATOM   2671  O   GLY A 174     485.975  49.734 -10.984  1.00500.00           O
ATOM   2672 1HA  GLY A 174     486.963  47.567 -13.217  0.00600.00           H
ATOM   2673 2HA  GLY A 174     487.055  49.274 -13.605  0.00600.00           H
ATOM   2674  HN  GLY A 174     484.834  49.345 -13.912  0.00600.00           H
ATOM   2675  N   LYS A 175     487.584  48.157 -10.876  1.00500.00           N
ATOM   2676  CA  LYS A 175     488.058  48.478  -9.536  1.00500.00           C
ATOM   2677  C   LYS A 175     489.545  48.801  -9.617  1.00500.00           C
ATOM   2678  O   LYS A 175     490.122  48.890 -10.705  1.00500.00           O
ATOM   2679  HA  LYS A 175     487.522  49.366  -9.204  0.00600.00           H
ATOM   2680  CB  LYS A 175     487.799  47.327  -8.555  1.00500.00           C
ATOM   2681 1HB  LYS A 175     488.292  46.422  -8.911  0.00600.00           H
ATOM   2682 2HB  LYS A 175     488.234  47.565  -7.585  0.00600.00           H
ATOM   2683  CG  LYS A 175     486.329  47.001  -8.336  1.00500.00           C
ATOM   2684 1HG  LYS A 175     485.847  46.819  -9.297  0.00600.00           H
ATOM   2685 2HG  LYS A 175     486.239  46.083  -7.756  0.00600.00           H
ATOM   2686  CD  LYS A 175     485.611  48.131  -7.615  1.00500.00           C
ATOM   2687 1HD  LYS A 175     486.126  48.355  -6.680  0.00600.00           H
ATOM   2688 2HD  LYS A 175     485.646  49.035  -8.223  0.00600.00           H
ATOM   2689  CE  LYS A 175     484.162  47.774  -7.321  1.00500.00           C
ATOM   2690 1HE  LYS A 175     483.647  47.528  -8.250  0.00600.00           H
ATOM   2691 2HE  LYS A 175     484.121  46.887  -6.688  0.00600.00           H
ATOM   2692  NZ  LYS A 175     483.447  48.893  -6.645  1.00500.00           N
ATOM   2693 1HZ  LYS A 175     482.487  48.621  -6.466  0.00600.00           H
ATOM   2694 2HZ  LYS A 175     483.908  49.107  -5.768  0.00600.00           H
ATOM   2695 3HZ  LYS A 175     483.461  49.712  -7.243  0.00600.00           H
ATOM   2696  HN  LYS A 175     488.029  47.342 -11.247  0.00600.00           H
ATOM   2697  N   GLN A 176     490.177  48.974  -8.457  1.00500.00           N
ATOM   2698  CA  GLN A 176     491.601  49.301  -8.409  1.00500.00           C
ATOM   2699  C   GLN A 176     492.178  48.833  -7.083  1.00500.00           C
ATOM   2700  O   GLN A 176     491.714  49.260  -6.021  1.00500.00           O
ATOM   2701  HA  GLN A 176     492.053  48.751  -9.234  0.00600.00           H
ATOM   2702  CB  GLN A 176     491.825  50.804  -8.591  1.00500.00           C
ATOM   2703 1HB  GLN A 176     491.154  51.359  -7.936  0.00600.00           H
ATOM   2704 2HB  GLN A 176     492.842  51.062  -8.297  0.00600.00           H
ATOM   2705  CG  GLN A 176     491.588  51.222 -10.045  0.00500.00           C
ATOM   2706 1HG  GLN A 176     492.079  50.516 -10.714  0.00600.00           H
ATOM   2707 2HG  GLN A 176     490.522  51.185 -10.267  0.00600.00           H
ATOM   2708  CD  GLN A 176     492.119  52.634 -10.303  0.00500.00           C
ATOM   2709  OE1 GLN A 176     493.295  52.920 -10.148  0.00500.00           O
ATOM   2710  NE2 GLN A 176     491.190  53.497 -10.704  0.00500.00           N
ATOM   2711 1HE2 GLN A 176     490.242  53.196 -10.813  0.00600.00           H
ATOM   2712 2HE2 GLN A 176     491.440  54.445 -10.899  0.00600.00           H
ATOM   2713  HN  GLN A 176     489.736  48.895  -7.563  0.00600.00           H
ATOM   2714  N   GLY A 177     493.185  47.965  -7.143  1.00500.00           N
ATOM   2715  CA  GLY A 177     493.848  47.494  -5.942  1.00500.00           C
ATOM   2716  C   GLY A 177     493.982  45.987  -5.863  1.00500.00           C
ATOM   2717  O   GLY A 177     494.152  45.316  -6.886  1.00500.00           O
ATOM   2718 1HA  GLY A 177     494.846  47.928  -5.879  0.00600.00           H
ATOM   2719 2HA  GLY A 177     493.298  47.832  -5.062  0.00600.00           H
ATOM   2720  HN  GLY A 177     493.546  47.586  -7.996  0.00600.00           H
ATOM   2721  N   ASN A 178     493.908  45.444  -4.651  1.00500.00           N
ATOM   2722  CA  ASN A 178     493.986  44.006  -4.452  1.00500.00           C
ATOM   2723  C   ASN A 178     492.681  43.327  -4.865  1.00500.00           C
ATOM   2724  O   ASN A 178     491.661  43.974  -5.113  1.00500.00           O
ATOM   2725  HA  ASN A 178     494.824  43.677  -5.066  0.00600.00           H
ATOM   2726  CB  ASN A 178     494.306  43.673  -2.995  1.00500.00           C
ATOM   2727 1HB  ASN A 178     493.626  44.213  -2.336  0.00600.00           H
ATOM   2728 2HB  ASN A 178     494.146  42.611  -2.816  0.00600.00           H
ATOM   2729  CG  ASN A 178     495.732  44.022  -2.617  1.00500.00           C
ATOM   2730  OD1 ASN A 178     496.663  43.800  -3.392  1.00500.00           O
ATOM   2731  ND2 ASN A 178     495.910  44.571  -1.420  1.00500.00           N
ATOM   2732 1HD2 ASN A 178     495.126  44.733  -0.822  0.00600.00           H
ATOM   2733 2HD2 ASN A 178     496.830  44.823  -1.118  0.00600.00           H
ATOM   2734  HN  ASN A 178     493.796  45.970  -3.808  0.00600.00           H
ATOM   2735  N   PHE A 179     492.731  42.001  -4.937  1.00468.75           N
ATOM   2736  CA  PHE A 179     491.593  41.228  -5.404  1.00427.91           C
ATOM   2737  C   PHE A 179     490.717  40.777  -4.245  1.00408.37           C
ATOM   2738  O   PHE A 179     491.206  40.337  -3.200  1.00405.39           O
ATOM   2739  HA  PHE A 179     491.012  41.873  -6.064  0.00513.49           H
ATOM   2740  CB  PHE A 179     492.068  40.012  -6.196  1.00414.68           C
ATOM   2741 1HB  PHE A 179     492.720  39.411  -5.564  0.00497.62           H
ATOM   2742 2HB  PHE A 179     491.205  39.394  -6.443  0.00497.62           H
ATOM   2743  CG  PHE A 179     492.795  40.366  -7.454  1.00409.71           C
ATOM   2744  HD1 PHE A 179     491.002  40.746  -8.571  0.00495.83           H
ATOM   2745  CD1 PHE A 179     492.092  40.721  -8.589  1.00413.19           C
ATOM   2746  HD2 PHE A 179     494.740  40.070  -6.608  0.00480.94           H
ATOM   2747  CD2 PHE A 179     494.180  40.348  -7.501  1.00400.78           C
ATOM   2748  CE1 PHE A 179     492.753  41.048  -9.751  1.00414.38           C
ATOM   2749  HE1 PHE A 179     492.187  41.323 -10.642  0.00497.26           H
ATOM   2750  CE2 PHE A 179     494.849  40.676  -8.662  1.00403.49           C
ATOM   2751  HE2 PHE A 179     495.938  40.658  -8.690  0.00484.19           H
ATOM   2752  CZ  PHE A 179     494.136  41.026  -9.788  1.00409.02           C
ATOM   2753  HZ  PHE A 179     494.660  41.287 -10.708  0.00490.82           H
ATOM   2754  HN  PHE A 179     493.530  41.456  -4.681  0.00562.50           H
ATOM   2755  N   LYS A 180     489.405  40.881  -4.446  1.00383.59           N
ATOM   2756  CA  LYS A 180     488.416  40.440  -3.473  1.00358.66           C
ATOM   2757  C   LYS A 180     487.912  39.032  -3.761  1.00316.60           C
ATOM   2758  O   LYS A 180     487.667  38.257  -2.833  1.00290.61           O
ATOM   2759  HA  LYS A 180     488.905  40.413  -2.499  0.00430.39           H
ATOM   2760  CB  LYS A 180     487.234  41.418  -3.444  1.00376.62           C
ATOM   2761 1HB  LYS A 180     486.765  41.455  -4.427  0.00451.94           H
ATOM   2762 2HB  LYS A 180     486.479  41.061  -2.744  0.00451.94           H
ATOM   2763  CG  LYS A 180     487.600  42.836  -3.049  1.00394.88           C
ATOM   2764 1HG  LYS A 180     488.337  43.232  -3.747  0.00473.86           H
ATOM   2765 2HG  LYS A 180     486.720  43.476  -3.118  0.00473.86           H
ATOM   2766  CD  LYS A 180     488.158  42.892  -1.638  1.00408.71           C
ATOM   2767 1HD  LYS A 180     489.012  42.220  -1.553  0.00490.45           H
ATOM   2768 2HD  LYS A 180     488.523  43.897  -1.427  0.00490.45           H
ATOM   2769  CE  LYS A 180     487.101  42.506  -0.618  1.00418.70           C
ATOM   2770 1HE  LYS A 180     486.733  41.503  -0.829  0.00502.44           H
ATOM   2771 2HE  LYS A 180     487.541  42.482   0.379  0.00502.44           H
ATOM   2772  NZ  LYS A 180     485.958  43.459  -0.626  1.00423.72           N
ATOM   2773 1HZ  LYS A 180     485.306  43.210   0.110  0.00508.46           H
ATOM   2774 2HZ  LYS A 180     486.301  44.400  -0.469  0.00508.46           H
ATOM   2775 3HZ  LYS A 180     485.488  43.415  -1.523  0.00508.46           H
ATOM   2776  HN  LYS A 180     488.995  41.268  -5.273  0.00460.31           H
ATOM   2777  N   ASN A 181     487.752  38.692  -5.035  1.00299.22           N
ATOM   2778  CA  ASN A 181     487.219  37.403  -5.439  1.00284.57           C
ATOM   2779  C   ASN A 181     488.330  36.484  -5.933  1.00239.56           C
ATOM   2780  O   ASN A 181     489.408  36.924  -6.338  1.00243.25           O
ATOM   2781  HA  ASN A 181     486.729  37.005  -4.550  0.00341.48           H
ATOM   2782  CB  ASN A 181     486.167  37.581  -6.533  1.00317.00           C
ATOM   2783 1HB  ASN A 181     486.617  38.068  -7.399  0.00380.40           H
ATOM   2784 2HB  ASN A 181     485.814  36.604  -6.864  0.00380.40           H
ATOM   2785  CG  ASN A 181     484.982  38.386  -6.106  1.00367.07           C
ATOM   2786  OD1 ASN A 181     485.071  39.572  -5.832  0.00500.00           O
ATOM   2787  ND2 ASN A 181     483.848  37.694  -6.055  0.00500.00           N
ATOM   2788 1HD2 ASN A 181     483.844  36.723  -6.293  0.00600.00           H
ATOM   2789 2HD2 ASN A 181     482.998  38.145  -5.781  0.00600.00           H
ATOM   2790  HN  ASN A 181     487.982  39.286  -5.806  0.00359.06           H
ATOM   2791  N   LEU A 182     488.049  35.180  -5.895  1.00194.80           N
ATOM   2792  CA  LEU A 182     488.944  34.184  -6.483  1.00157.95           C
ATOM   2793  C   LEU A 182     488.093  32.965  -6.832  1.00147.20           C
ATOM   2794  O   LEU A 182     487.761  32.170  -5.950  1.00136.14           O
ATOM   2795  HA  LEU A 182     489.355  34.614  -7.396  0.00189.54           H
ATOM   2796  CB  LEU A 182     490.074  33.823  -5.537  1.00146.75           C
ATOM   2797 1HB  LEU A 182     490.606  34.737  -5.272  0.00176.10           H
ATOM   2798 2HB  LEU A 182     489.641  33.429  -4.618  0.00176.10           H
ATOM   2799  HG  LEU A 182     490.533  31.901  -6.352  0.00167.17           H
ATOM   2800  CG  LEU A 182     491.077  32.808  -6.087  1.00139.31           C
ATOM   2801  CD1 LEU A 182     491.724  33.331  -7.345  1.00123.57           C
ATOM   2802 1HD1 LEU A 182     490.969  33.443  -8.123  0.00148.28           H
ATOM   2803 2HD1 LEU A 182     492.181  34.300  -7.143  0.00148.28           H
ATOM   2804 3HD1 LEU A 182     492.490  32.631  -7.678  0.00148.28           H
ATOM   2805  CD2 LEU A 182     492.134  32.496  -5.052  1.00141.61           C
ATOM   2806 1HD2 LEU A 182     492.702  33.400  -4.829  0.00169.93           H
ATOM   2807 2HD2 LEU A 182     491.657  32.133  -4.141  0.00169.93           H
ATOM   2808 3HD2 LEU A 182     492.807  31.731  -5.439  0.00169.93           H
ATOM   2809  HN  LEU A 182     487.227  34.797  -5.473  0.00233.76           H
ATOM   2810  N   ARG A 183     487.743  32.835  -8.109  1.00147.02           N
ATOM   2811  CA  ARG A 183     486.980  31.686  -8.578  1.00151.29           C
ATOM   2812  C   ARG A 183     487.948  30.568  -8.948  1.00131.44           C
ATOM   2813  O   ARG A 183     488.899  30.793  -9.703  1.00128.16           O
ATOM   2814  HA  ARG A 183     486.348  31.408  -7.735  0.00181.55           H
ATOM   2815  CB  ARG A 183     486.115  32.071  -9.777  1.00177.00           C
ATOM   2816 1HB  ARG A 183     486.751  32.407 -10.596  0.00212.40           H
ATOM   2817 2HB  ARG A 183     485.571  31.196 -10.133  0.00212.40           H
ATOM   2818  CG  ARG A 183     485.093  33.172  -9.507  1.00196.13           C
ATOM   2819 1HG  ARG A 183     485.596  34.051  -9.107  0.00235.36           H
ATOM   2820 2HG  ARG A 183     484.620  33.471 -10.443  0.00235.36           H
ATOM   2821  CD  ARG A 183     484.031  32.701  -8.527  1.00224.15           C
ATOM   2822 1HD  ARG A 183     483.527  31.819  -8.920  0.00268.98           H
ATOM   2823 2HD  ARG A 183     484.496  32.410  -7.586  0.00268.98           H
ATOM   2824  NE  ARG A 183     483.021  33.722  -8.247  1.00239.22           N
ATOM   2825  HE  ARG A 183     483.209  34.378  -7.515  0.00287.06           H
ATOM   2826  CZ  ARG A 183     481.869  33.839  -8.898  1.00243.03           C
ATOM   2827  NH1 ARG A 183     481.566  32.994  -9.876  1.00232.75           N
ATOM   2828 1HH1 ARG A 183     482.206  32.268 -10.125  0.00279.30           H
ATOM   2829 2HH1 ARG A 183     480.698  33.085 -10.365  0.00279.30           H
ATOM   2830  NH2 ARG A 183     481.012  34.795  -8.567  1.00241.65           N
ATOM   2831 1HH2 ARG A 183     480.145  34.882  -9.057  0.00289.98           H
ATOM   2832 2HH2 ARG A 183     481.233  35.429  -7.825  0.00289.98           H
ATOM   2833  HN  ARG A 183     487.972  33.499  -8.821  0.00176.42           H
ATOM   2834  N   GLU A 184     487.713  29.368  -8.422  1.00115.32           N
ATOM   2835  CA  GLU A 184     488.612  28.237  -8.614  1.00109.31           C
ATOM   2836  C   GLU A 184     487.835  27.078  -9.219  1.00 94.77           C
ATOM   2837  O   GLU A 184     486.903  26.563  -8.594  1.00 91.19           O
ATOM   2838  HA  GLU A 184     489.374  28.587  -9.311  0.00131.17           H
ATOM   2839  CB  GLU A 184     489.249  27.828  -7.290  1.00126.90           C
ATOM   2840 1HB  GLU A 184     488.472  27.656  -6.545  0.00152.28           H
ATOM   2841 2HB  GLU A 184     489.896  26.965  -7.445  0.00152.28           H
ATOM   2842  CG  GLU A 184     490.144  28.893  -6.704  1.00152.89           C
ATOM   2843 1HG  GLU A 184     490.926  29.149  -7.418  0.00183.47           H
ATOM   2844 2HG  GLU A 184     489.566  29.800  -6.525  0.00183.47           H
ATOM   2845  CD  GLU A 184     490.786  28.457  -5.409  1.00168.68           C
ATOM   2846  OE1 GLU A 184     490.445  27.363  -4.909  1.00167.36           O
ATOM   2847  OE2 GLU A 184     491.639  29.205  -4.889  1.00172.42           O
ATOM   2848  HN  GLU A 184     486.913  29.150  -7.863  0.00138.38           H
ATOM   2849  N   PHE A 185     488.213  26.679 -10.433  1.00 97.85           N
ATOM   2850  CA  PHE A 185     487.451  25.733 -11.237  1.00102.06           C
ATOM   2851  C   PHE A 185     488.322  24.556 -11.653  1.00101.20           C
ATOM   2852  O   PHE A 185     489.535  24.684 -11.829  1.00120.45           O
ATOM   2853  HA  PHE A 185     486.626  25.375 -10.622  0.00122.47           H
ATOM   2854  CB  PHE A 185     486.881  26.410 -12.492  1.00103.38           C
ATOM   2855 1HB  PHE A 185     487.690  26.911 -13.022  0.00124.06           H
ATOM   2856 2HB  PHE A 185     486.489  25.643 -13.160  0.00124.06           H
ATOM   2857  CG  PHE A 185     485.791  27.408 -12.207  1.00119.30           C
ATOM   2858  HD1 PHE A 185     485.246  26.551 -10.320  0.00150.77           H
ATOM   2859  CD1 PHE A 185     485.052  27.342 -11.044  1.00125.64           C
ATOM   2860  HD2 PHE A 185     486.111  28.514 -14.005  0.00159.82           H
ATOM   2861  CD2 PHE A 185     485.533  28.433 -13.085  1.00133.18           C
ATOM   2862  CE1 PHE A 185     484.071  28.255 -10.776  1.00143.11           C
ATOM   2863  HE1 PHE A 185     483.491  28.178  -9.856  0.00171.73           H
ATOM   2864  CE2 PHE A 185     484.547  29.354 -12.807  1.00156.79           C
ATOM   2865  HE2 PHE A 185     484.350  30.161 -13.514  0.00188.15           H
ATOM   2866  CZ  PHE A 185     483.818  29.262 -11.659  1.00162.91           C
ATOM   2867  HZ  PHE A 185     483.037  29.990 -11.446  0.00195.49           H
ATOM   2868  HN  PHE A 185     489.045  26.992 -10.891  0.00117.42           H
ATOM   2869  N   VAL A 186     487.680  23.402 -11.822  1.00 87.31           N
ATOM   2870  CA  VAL A 186     488.340  22.169 -12.237  1.00 87.81           C
ATOM   2871  C   VAL A 186     487.509  21.502 -13.322  1.00 82.78           C
ATOM   2872  O   VAL A 186     486.318  21.236 -13.141  1.00 82.93           O
ATOM   2873  HA  VAL A 186     489.311  22.440 -12.654  0.00105.37           H
ATOM   2874  HB  VAL A 186     487.646  21.190 -10.456  0.00121.13           H
ATOM   2875  CB  VAL A 186     488.564  21.214 -11.043  1.00100.94           C
ATOM   2876  CG1 VAL A 186     488.845  19.819 -11.517  1.00105.77           C
ATOM   2877 1HG1 VAL A 186     487.954  19.412 -11.995  0.00126.92           H
ATOM   2878 2HG1 VAL A 186     489.667  19.836 -12.232  0.00126.92           H
ATOM   2879 3HG1 VAL A 186     489.118  19.194 -10.666  0.00126.92           H
ATOM   2880  CG2 VAL A 186     489.759  21.664 -10.261  1.00103.09           C
ATOM   2881 1HG2 VAL A 186     490.642  21.641 -10.899  0.00123.71           H
ATOM   2882 2HG2 VAL A 186     489.597  22.681  -9.902  0.00123.71           H
ATOM   2883 3HG2 VAL A 186     489.908  20.999  -9.411  0.00123.71           H
ATOM   2884  HN  VAL A 186     486.697  23.283 -11.680  0.00104.77           H
ATOM   2885  N   PHE A 187     488.143  21.231 -14.459  1.00 83.43           N
ATOM   2886  CA  PHE A 187     487.468  20.661 -15.616  1.00 94.41           C
ATOM   2887  C   PHE A 187     488.076  19.303 -15.933  1.00 88.55           C
ATOM   2888  O   PHE A 187     489.270  19.216 -16.233  1.00 91.04           O
ATOM   2889  HA  PHE A 187     486.417  20.549 -15.354  0.00113.29           H
ATOM   2890  CB  PHE A 187     487.583  21.600 -16.822  1.00104.27           C
ATOM   2891 1HB  PHE A 187     488.638  21.755 -17.049  0.00125.12           H
ATOM   2892 2HB  PHE A 187     487.138  21.114 -17.690  0.00125.12           H
ATOM   2893  CG  PHE A 187     486.923  22.926 -16.604  1.00114.47           C
ATOM   2894  HD1 PHE A 187     484.957  22.203 -17.063  0.00145.10           H
ATOM   2895  CD1 PHE A 187     485.558  23.061 -16.764  1.00120.92           C
ATOM   2896  HD2 PHE A 187     488.738  23.931 -16.078  0.00140.38           H
ATOM   2897  CD2 PHE A 187     487.660  24.029 -16.212  1.00116.98           C
ATOM   2898  CE1 PHE A 187     484.940  24.273 -16.550  1.00120.38           C
ATOM   2899  HE1 PHE A 187     483.863  24.366 -16.685  0.00144.46           H
ATOM   2900  CE2 PHE A 187     487.048  25.246 -15.997  1.00113.62           C
ATOM   2901  HE2 PHE A 187     487.638  26.110 -15.693  0.00136.34           H
ATOM   2902  CZ  PHE A 187     485.685  25.365 -16.167  1.00116.24           C
ATOM   2903  HZ  PHE A 187     485.197  26.325 -15.999  0.00139.49           H
ATOM   2904  HN  PHE A 187     489.119  21.396 -14.609  0.00100.12           H
ATOM   2905  N   LYS A 188     487.265  18.252 -15.868  1.00 85.98           N
ATOM   2906  CA  LYS A 188     487.725  16.902 -16.165  1.00 91.33           C
ATOM   2907  C   LYS A 188     486.905  16.328 -17.303  1.00101.27           C
ATOM   2908  O   LYS A 188     485.690  16.161 -17.169  1.00105.86           O
ATOM   2909  HA  LYS A 188     488.762  16.976 -16.492  0.00109.60           H
ATOM   2910  CB  LYS A 188     487.603  15.969 -14.959  1.00 95.59           C
ATOM   2911 1HB  LYS A 188     486.569  15.945 -14.616  0.00114.71           H
ATOM   2912 2HB  LYS A 188     487.863  14.952 -15.254  0.00114.71           H
ATOM   2913  CG  LYS A 188     488.456  16.315 -13.768  1.00102.38           C
ATOM   2914 1HG  LYS A 188     489.479  16.503 -14.092  0.00122.86           H
ATOM   2915 2HG  LYS A 188     488.092  17.236 -13.312  0.00122.86           H
ATOM   2916  CD  LYS A 188     488.417  15.179 -12.768  1.00105.46           C
ATOM   2917 1HD  LYS A 188     488.679  14.245 -13.264  0.00126.55           H
ATOM   2918 2HD  LYS A 188     489.164  15.348 -11.992  0.00126.55           H
ATOM   2919  CE  LYS A 188     487.050  15.049 -12.133  1.00109.43           C
ATOM   2920 1HE  LYS A 188     486.763  15.996 -11.677  0.00131.32           H
ATOM   2921 2HE  LYS A 188     486.307  14.826 -12.898  0.00131.32           H
ATOM   2922  NZ  LYS A 188     487.031  13.978 -11.102  1.00114.36           N
ATOM   2923 1HZ  LYS A 188     486.111  13.933 -10.679  0.00137.23           H
ATOM   2924 2HZ  LYS A 188     487.248  13.087 -11.536  0.00137.23           H
ATOM   2925 3HZ  LYS A 188     487.722  14.183 -10.389  0.00137.23           H
ATOM   2926  HN  LYS A 188     486.298  18.306 -15.614  0.00103.18           H
ATOM   2927  N   ASN A 189     487.565  16.020 -18.414  1.00118.49           N
ATOM   2928  CA  ASN A 189     486.957  15.229 -19.472  1.00138.95           C
ATOM   2929  C   ASN A 189     487.080  13.765 -19.079  1.00151.24           C
ATOM   2930  O   ASN A 189     488.194  13.233 -18.993  1.00157.22           O
ATOM   2931  HA  ASN A 189     485.924  15.574 -19.530  0.00166.74           H
ATOM   2932  CB  ASN A 189     487.636  15.501 -20.814  1.00154.76           C
ATOM   2933 1HB  ASN A 189     487.730  16.576 -20.968  0.00185.71           H
ATOM   2934 2HB  ASN A 189     488.646  15.092 -20.803  0.00185.71           H
ATOM   2935  CG  ASN A 189     486.881  14.904 -21.992  1.00168.00           C
ATOM   2936  OD1 ASN A 189     485.812  14.316 -21.833  1.00180.65           O
ATOM   2937  ND2 ASN A 189     487.443  15.051 -23.185  1.00166.85           N
ATOM   2938 1HD2 ASN A 189     488.314  15.532 -23.273  0.00200.22           H
ATOM   2939 2HD2 ASN A 189     486.994  14.680 -23.999  0.00200.22           H
ATOM   2940  HN  ASN A 189     488.506  16.300 -18.600  0.00142.19           H
ATOM   2941  N   ILE A 190     485.947  13.117 -18.823  1.00162.19           N
ATOM   2942  CA  ILE A 190     485.967  11.734 -18.366  1.00173.30           C
ATOM   2943  C   ILE A 190     484.724  10.986 -18.822  1.00170.23           C
ATOM   2944  O   ILE A 190     483.633  11.218 -18.288  1.00163.55           O
ATOM   2945  HA  ILE A 190     486.830  11.251 -18.825  0.00207.96           H
ATOM   2946  HB  ILE A 190     487.008  12.168 -16.552  0.00232.10           H
ATOM   2947  CB  ILE A 190     486.079  11.676 -16.845  1.00193.42           C
ATOM   2948  CG1 ILE A 190     486.164  10.267 -16.306  1.00218.09           C
ATOM   2949 1HG1 ILE A 190     485.247   9.728 -16.545  0.00261.71           H
ATOM   2950 2HG1 ILE A 190     486.982   9.736 -16.793  0.00261.71           H
ATOM   2951  CG2 ILE A 190     484.934  12.443 -16.181  0.00500.00           C
ATOM   2952 1HG2 ILE A 190     484.806  13.406 -16.675  0.00600.00           H
ATOM   2953 2HG2 ILE A 190     484.014  11.865 -16.266  0.00600.00           H
ATOM   2954 3HG2 ILE A 190     485.167  12.602 -15.127  0.00600.00           H
ATOM   2955  CD1 ILE A 190     486.378  10.254 -14.809  1.00238.93           C
ATOM   2956 1HD1 ILE A 190     487.242  10.870 -14.560  0.00286.72           H
ATOM   2957 2HD1 ILE A 190     485.494  10.652 -14.312  0.00286.72           H
ATOM   2958 3HD1 ILE A 190     486.553   9.232 -14.475  0.00286.72           H
ATOM   2959  HN  ILE A 190     485.038  13.522 -18.923  0.00194.63           H
ATOM   2960  N   ASP A 191     484.904  10.082 -19.796  1.00173.98           N
ATOM   2961  CA  ASP A 191     483.823   9.361 -20.482  1.00171.99           C
ATOM   2962  C   ASP A 191     482.792  10.321 -21.068  1.00155.47           C
ATOM   2963  O   ASP A 191     481.585  10.095 -20.987  1.00148.15           O
ATOM   2964  HA  ASP A 191     484.315   8.780 -21.262  0.00206.39           H
ATOM   2965  CB  ASP A 191     483.153   8.328 -19.572  1.00186.99           C
ATOM   2966 1HB  ASP A 191     482.850   8.802 -18.639  0.00224.39           H
ATOM   2967 2HB  ASP A 191     482.247   7.951 -20.047  0.00224.39           H
ATOM   2968  CG  ASP A 191     484.060   7.167 -19.258  1.00207.81           C
ATOM   2969  OD1 ASP A 191     484.935   6.862 -20.092  1.00215.58           O
ATOM   2970  OD2 ASP A 191     483.904   6.554 -18.185  1.00221.33           O
ATOM   2971  HN  ASP A 191     485.799   9.811 -20.148  0.00208.78           H
ATOM   2972  N   GLY A 192     483.278  11.411 -21.653  1.00147.13           N
ATOM   2973  CA  GLY A 192     482.396  12.394 -22.245  1.00143.00           C
ATOM   2974  C   GLY A 192     481.610  13.225 -21.262  1.00139.91           C
ATOM   2975  O   GLY A 192     480.684  13.930 -21.666  1.00143.25           O
ATOM   2976 1HA  GLY A 192     482.974  13.080 -22.866  0.00171.60           H
ATOM   2977 2HA  GLY A 192     481.681  11.898 -22.901  0.00171.60           H
ATOM   2978  HN  GLY A 192     484.253  11.622 -21.723  0.00176.56           H
ATOM   2979  N   TYR A 193     481.949  13.168 -19.979  1.00138.97           N
ATOM   2980  CA  TYR A 193     481.281  13.958 -18.951  1.00140.38           C
ATOM   2981  C   TYR A 193     482.257  15.018 -18.462  1.00132.59           C
ATOM   2982  O   TYR A 193     483.250  14.702 -17.801  1.00138.75           O
ATOM   2983  HA  TYR A 193     480.405  14.426 -19.402  0.00168.46           H
ATOM   2984  CB  TYR A 193     480.790  13.088 -17.802  1.00144.61           C
ATOM   2985 1HB  TYR A 193     481.622  12.486 -17.435  0.00173.53           H
ATOM   2986 2HB  TYR A 193     480.475  13.731 -16.980  0.00173.53           H
ATOM   2987  CG  TYR A 193     479.660  12.184 -18.173  1.00152.19           C
ATOM   2988  HD1 TYR A 193     479.591  11.240 -16.248  0.00600.00           H
ATOM   2989  CD1 TYR A 193     479.161  11.288 -17.249  0.00500.00           C
ATOM   2990  HD2 TYR A 193     479.508  12.951 -20.169  0.00600.00           H
ATOM   2991  CD2 TYR A 193     479.115  12.243 -19.440  0.00500.00           C
ATOM   2992  CE1 TYR A 193     478.073  10.416 -17.607  0.00500.00           C
ATOM   2993  HE1 TYR A 193     477.669   9.704 -16.886  0.00600.00           H
ATOM   2994  HE2 TYR A 193     477.586  11.409 -20.794  0.00600.00           H
ATOM   2995  CE2 TYR A 193     478.026  11.372 -19.797  0.00500.00           C
ATOM   2996  CZ  TYR A 193     477.558  10.502 -18.862  0.00500.00           C
ATOM   2997  OH  TYR A 193     476.530   9.678 -19.200  0.00500.00           O
ATOM   2998  HH  TYR A 193     476.252   9.847 -20.145  0.00600.00           H
ATOM   2999  HN  TYR A 193     482.680  12.587 -19.618  0.00166.76           H
ATOM   3000  N   PHE A 194     481.976  16.273 -18.794  1.00118.63           N
ATOM   3001  CA  PHE A 194     482.797  17.376 -18.320  1.00112.76           C
ATOM   3002  C   PHE A 194     482.456  17.694 -16.872  1.00103.67           C
ATOM   3003  O   PHE A 194     481.483  18.402 -16.596  1.00100.60           O
ATOM   3004  HA  PHE A 194     483.838  17.061 -18.394  0.00135.31           H
ATOM   3005  CB  PHE A 194     482.600  18.606 -19.203  1.00119.43           C
ATOM   3006 1HB  PHE A 194     482.817  18.337 -20.236  0.00143.32           H
ATOM   3007 2HB  PHE A 194     481.552  18.903 -19.165  0.00143.32           H
ATOM   3008  CG  PHE A 194     483.441  19.830 -18.856  1.00134.07           C
ATOM   3009  HD1 PHE A 194     482.368  21.108 -20.174  0.00600.00           H
ATOM   3010  CD1 PHE A 194     483.179  21.026 -19.450  0.00500.00           C
ATOM   3011  HD2 PHE A 194     484.664  18.770 -17.478  0.00600.00           H
ATOM   3012  CD2 PHE A 194     484.454  19.727 -17.953  0.00500.00           C
ATOM   3013  CE1 PHE A 194     483.963  22.165 -19.128  0.00500.00           C
ATOM   3014  HE1 PHE A 194     483.753  23.123 -19.605  0.00600.00           H
ATOM   3015  CE2 PHE A 194     485.237  20.868 -17.632  0.00500.00           C
ATOM   3016  HE2 PHE A 194     486.048  20.785 -16.908  0.00600.00           H
ATOM   3017  CZ  PHE A 194     484.975  22.062 -18.226  0.00500.00           C
ATOM   3018  HZ  PHE A 194     485.576  22.937 -17.979  0.00600.00           H
ATOM   3019  HN  PHE A 194     481.207  16.540 -19.375  0.00142.36           H
ATOM   3020  N   LYS A 195     483.234  17.159 -15.937  1.00100.96           N
ATOM   3021  CA  LYS A 195     483.023  17.471 -14.533  1.00103.68           C
ATOM   3022  C   LYS A 195     483.555  18.863 -14.226  1.00 96.58           C
ATOM   3023  O   LYS A 195     484.724  19.165 -14.477  1.00 90.10           O
ATOM   3024  HA  LYS A 195     481.946  17.473 -14.358  0.00124.42           H
ATOM   3025  CB  LYS A 195     483.715  16.438 -13.651  1.00114.23           C
ATOM   3026 1HB  LYS A 195     484.779  16.407 -13.885  0.00137.08           H
ATOM   3027 2HB  LYS A 195     483.628  16.732 -12.604  0.00137.08           H
ATOM   3028  CG  LYS A 195     483.158  15.047 -13.798  1.00127.78           C
ATOM   3029 1HG  LYS A 195     482.118  15.099 -14.122  0.00153.34           H
ATOM   3030 2HG  LYS A 195     483.706  14.513 -14.575  0.00153.34           H
ATOM   3031  CD  LYS A 195     483.249  14.277 -12.480  0.00500.00           C
ATOM   3032 1HD  LYS A 195     484.294  14.176 -12.184  0.00600.00           H
ATOM   3033 2HD  LYS A 195     482.748  14.839 -11.691  0.00600.00           H
ATOM   3034  CE  LYS A 195     482.614  12.891 -12.609  0.00500.00           C
ATOM   3035 1HE  LYS A 195     482.871  12.455 -13.575  0.00600.00           H
ATOM   3036 2HE  LYS A 195     483.015  12.228 -11.843  0.00600.00           H
ATOM   3037  NZ  LYS A 195     481.142  12.980 -12.475  0.00500.00           N
ATOM   3038 1HZ  LYS A 195     480.741  12.051 -12.534  0.00600.00           H
ATOM   3039 2HZ  LYS A 195     480.910  13.393 -11.579  0.00600.00           H
ATOM   3040 3HZ  LYS A 195     480.769  13.558 -13.220  0.00600.00           H
ATOM   3041  HN  LYS A 195     483.988  16.531 -16.130  0.00121.15           H
ATOM   3042  N   ILE A 196     482.690  19.719 -13.691  1.00 88.47           N
ATOM   3043  CA  ILE A 196     483.049  21.095 -13.378  1.00 83.80           C
ATOM   3044  C   ILE A 196     482.885  21.296 -11.879  1.00 80.29           C
ATOM   3045  O   ILE A 196     481.858  20.913 -11.307  1.00 75.94           O
ATOM   3046  HA  ILE A 196     484.098  21.228 -13.642  0.00100.56           H
ATOM   3047  HB  ILE A 196     481.148  21.953 -13.899  0.00106.55           H
ATOM   3048  CB  ILE A 196     482.193  22.103 -14.171  1.00 88.79           C
ATOM   3049  CG1 ILE A 196     482.315  21.847 -15.663  1.00 87.35           C
ATOM   3050 1HG1 ILE A 196     483.348  21.600 -15.909  0.00104.82           H
ATOM   3051 2HG1 ILE A 196     481.706  20.987 -15.939  0.00104.82           H
ATOM   3052  CG2 ILE A 196     482.555  23.543 -13.797  0.00500.00           C
ATOM   3053 1HG2 ILE A 196     482.726  23.606 -12.722  0.00600.00           H
ATOM   3054 2HG2 ILE A 196     483.459  23.839 -14.328  0.00600.00           H
ATOM   3055 3HG2 ILE A 196     481.736  24.207 -14.074  0.00600.00           H
ATOM   3056  CD1 ILE A 196     481.872  23.071 -16.467  0.00500.00           C
ATOM   3057 1HD1 ILE A 196     480.786  23.070 -16.561  0.00600.00           H
ATOM   3058 2HD1 ILE A 196     482.192  23.978 -15.955  0.00600.00           H
ATOM   3059 3HD1 ILE A 196     482.322  23.036 -17.459  0.00600.00           H
ATOM   3060  HN  ILE A 196     481.743  19.488 -13.466  0.00106.16           H
ATOM   3061  N   TYR A 197     483.898  21.879 -11.241  1.00 82.83           N
ATOM   3062  CA  TYR A 197     483.942  22.075  -9.800  1.00 86.23           C
ATOM   3063  C   TYR A 197     484.061  23.564  -9.502  1.00 87.72           C
ATOM   3064  O   TYR A 197     484.346  24.364 -10.391  1.00 94.57           O
ATOM   3065  HA  TYR A 197     483.017  21.684  -9.378  0.00103.48           H
ATOM   3066  CB  TYR A 197     485.107  21.298  -9.184  1.00 87.79           C
ATOM   3067 1HB  TYR A 197     486.030  21.590  -9.683  0.00105.35           H
ATOM   3068 2HB  TYR A 197     485.206  21.580  -8.136  0.00105.35           H
ATOM   3069  CG  TYR A 197     484.933  19.804  -9.286  1.00 92.40           C
ATOM   3070  HD1 TYR A 197     483.798  19.639  -7.472  0.00115.40           H
ATOM   3071  CD1 TYR A 197     484.227  19.109  -8.323  1.00 96.17           C
ATOM   3072  HD2 TYR A 197     486.007  19.634 -11.126  0.00114.55           H
ATOM   3073  CD2 TYR A 197     485.452  19.096 -10.357  1.00 95.46           C
ATOM   3074  CE1 TYR A 197     484.051  17.750  -8.412  1.00102.41           C
ATOM   3075  HE1 TYR A 197     483.495  17.208  -7.646  0.00122.89           H
ATOM   3076  HE2 TYR A 197     485.708  17.197 -11.303  0.00116.39           H
ATOM   3077  CE2 TYR A 197     485.285  17.735 -10.455  1.00 96.99           C
ATOM   3078  CZ  TYR A 197     484.583  17.069  -9.478  1.00104.52           C
ATOM   3079  OH  TYR A 197     484.413  15.711  -9.569  1.00117.55           O
ATOM   3080  HH  TYR A 197     484.087  15.348  -8.696  0.00141.06           H
ATOM   3081  HN  TYR A 197     484.716  22.231 -11.696  0.00 99.40           H
ATOM   3082  N   SER A 198     483.845  23.942  -8.242  1.00 90.93           N
ATOM   3083  CA  SER A 198     483.770  25.359  -7.906  1.00103.32           C
ATOM   3084  C   SER A 198     484.133  25.587  -6.445  1.00100.86           C
ATOM   3085  O   SER A 198     483.689  24.851  -5.560  1.00106.59           O
ATOM   3086  HA  SER A 198     484.496  25.849  -8.554  0.00123.98           H
ATOM   3087  CB  SER A 198     482.366  25.913  -8.187  1.00125.69           C
ATOM   3088 1HB  SER A 198     482.146  25.818  -9.251  0.00150.83           H
ATOM   3089 2HB  SER A 198     481.627  25.315  -7.654  0.00150.83           H
ATOM   3090  HG  SER A 198     481.322  27.611  -8.007  0.00600.00           H
ATOM   3091  OG  SER A 198     482.242  27.278  -7.798  0.00500.00           O
ATOM   3092  HN  SER A 198     483.727  23.306  -7.479  0.00109.12           H
ATOM   3093  N   LYS A 199     484.931  26.625  -6.203  1.00102.25           N
ATOM   3094  CA  LYS A 199     485.218  27.074  -4.852  1.00106.31           C
ATOM   3095  C   LYS A 199     485.535  28.551  -4.849  1.00125.42           C
ATOM   3096  O   LYS A 199     485.670  29.184  -5.897  1.00124.69           O
ATOM   3097  HA  LYS A 199     484.318  26.921  -4.258  0.00127.57           H
ATOM   3098  CB  LYS A 199     486.324  26.221  -4.228  0.00500.00           C
ATOM   3099 1HB  LYS A 199     486.119  25.166  -4.406  0.00600.00           H
ATOM   3100 2HB  LYS A 199     487.276  26.445  -4.709  0.00600.00           H
ATOM   3101  CG  LYS A 199     486.433  26.479  -2.724  0.00500.00           C
ATOM   3102 1HG  LYS A 199     487.123  25.763  -2.278  0.00600.00           H
ATOM   3103 2HG  LYS A 199     486.847  27.472  -2.551  0.00600.00           H
ATOM   3104  CD  LYS A 199     485.065  26.365  -2.048  0.00500.00           C
ATOM   3105 1HD  LYS A 199     484.450  27.225  -2.317  0.00600.00           H
ATOM   3106 2HD  LYS A 199     484.548  25.477  -2.412  0.00600.00           H
ATOM   3107  CE  LYS A 199     485.209  26.291  -0.526  0.00500.00           C
ATOM   3108 1HE  LYS A 199     485.916  25.505  -0.261  0.00600.00           H
ATOM   3109 2HE  LYS A 199     485.618  27.229  -0.149  0.00600.00           H
ATOM   3110  NZ  LYS A 199     483.899  26.024   0.106  0.00500.00           N
ATOM   3111 1HZ  LYS A 199     483.878  26.441   1.030  0.00600.00           H
ATOM   3112 2HZ  LYS A 199     483.161  26.424  -0.463  0.00600.00           H
ATOM   3113 3HZ  LYS A 199     483.759  25.022   0.185  0.00600.00           H
ATOM   3114  HN  LYS A 199     485.382  27.160  -6.917  0.00122.70           H
ATOM   3115  N   HIS A 200     485.670  29.095  -3.641  1.00 20.00           N
ATOM   3116  CA  HIS A 200     485.787  30.534  -3.459  1.00 20.00           C
ATOM   3117  C   HIS A 200     486.367  30.841  -2.087  1.00 20.00           C
ATOM   3118  O   HIS A 200     485.994  30.207  -1.097  1.00 20.00           O
ATOM   3119  HA  HIS A 200     486.480  30.889  -4.221  1.00 20.00           H
ATOM   3120  CB  HIS A 200     484.417  31.209  -3.600  1.00 20.00           C
ATOM   3121 1HB  HIS A 200     484.006  30.974  -4.582  1.00 20.00           H
ATOM   3122 2HB  HIS A 200     483.737  30.785  -2.860  1.00 20.00           H
ATOM   3123  CG  HIS A 200     484.447  32.707  -3.431  1.00 20.00           C
ATOM   3124  HD1 HIS A 200     484.434  32.857  -1.307  1.00 20.00           H
ATOM   3125  ND1 HIS A 200     484.451  33.323  -2.191  1.00 20.00           N
ATOM   3126  CD2 HIS A 200     484.478  33.709  -4.357  1.00 20.00           C
ATOM   3127  HD2 HIS A 200     484.484  33.575  -5.439  1.00 20.00           H
ATOM   3128  CE1 HIS A 200     484.481  34.634  -2.374  1.00 20.00           C
ATOM   3129  HE1 HIS A 200     484.491  35.390  -1.589  1.00 20.00           H
ATOM   3130  NE2 HIS A 200     484.496  34.872  -3.718  1.00 20.00           N
ATOM   3131  HN  HIS A 200     485.699  28.568  -2.791  1.00 20.00           H
ATOM   3132  N   THR A 201     487.255  31.830  -2.033  1.00177.86           N
ATOM   3133  CA  THR A 201     487.718  32.407  -0.778  1.00201.63           C
ATOM   3134  C   THR A 201     488.268  33.796  -1.065  1.00221.17           C
ATOM   3135  O   THR A 201     488.695  34.075  -2.192  1.00216.34           O
ATOM   3136  HA  THR A 201     486.862  32.514  -0.113  0.00241.96           H
ATOM   3137  HB  THR A 201     488.376  30.570   0.194  0.00249.66           H
ATOM   3138  CB  THR A 201     488.788  31.537  -0.097  1.00208.05           C
ATOM   3139  OG1 THR A 201     489.267  32.348   0.973  0.00500.00           O
ATOM   3140  HG1 THR A 201     489.769  31.787   1.630  0.00600.00           H
ATOM   3141  CG2 THR A 201     490.019  31.322  -0.980  0.00500.00           C
ATOM   3142 1HG2 THR A 201     490.474  32.285  -1.209  0.00600.00           H
ATOM   3143 2HG2 THR A 201     489.719  30.832  -1.907  0.00600.00           H
ATOM   3144 3HG2 THR A 201     490.738  30.695  -0.454  0.00600.00           H
ATOM   3145  HN  THR A 201     487.674  32.251  -2.839  0.00213.43           H
ATOM   3146  N   PRO A 202     488.246  34.700  -0.083  1.00246.17           N
ATOM   3147  CA  PRO A 202     488.843  36.021  -0.299  1.00262.78           C
ATOM   3148  C   PRO A 202     490.352  35.997  -0.113  1.00272.77           C
ATOM   3149  O   PRO A 202     490.892  35.244   0.700  1.00278.09           O
ATOM   3150  HA  PRO A 202     488.684  36.342  -1.329  0.00315.34           H
ATOM   3151  CB  PRO A 202     488.169  36.891   0.766  1.00263.24           C
ATOM   3152 1HB  PRO A 202     488.836  37.676   1.123  0.00315.89           H
ATOM   3153 2HB  PRO A 202     487.278  37.383   0.376  0.00315.89           H
ATOM   3154  CG  PRO A 202     487.829  35.946   1.846  1.00255.23           C
ATOM   3155 1HG  PRO A 202     488.670  35.806   2.525  0.00306.28           H
ATOM   3156 2HG  PRO A 202     486.995  36.315   2.443  0.00306.28           H
ATOM   3157  CD  PRO A 202     487.471  34.657   1.170  1.00251.03           C
ATOM   3158 1HD  PRO A 202     487.718  33.796   1.793  0.00301.24           H
ATOM   3159 2HD  PRO A 202     486.404  34.599   0.954  0.00301.24           H
ATOM   3160  N   ILE A 203     491.033  36.845  -0.885  1.00277.63           N
ATOM   3161  CA  ILE A 203     492.492  36.904  -0.902  1.00280.96           C
ATOM   3162  C   ILE A 203     492.978  38.342  -0.785  1.00317.95           C
ATOM   3163  O   ILE A 203     492.176  39.276  -0.674  1.00326.87           O
ATOM   3164  HA  ILE A 203     492.852  36.360  -0.028  0.00337.15           H
ATOM   3165  HB  ILE A 203     494.140  36.440  -2.197  0.00313.92           H
ATOM   3166  CB  ILE A 203     493.063  36.269  -2.182  1.00261.60           C
ATOM   3167  CG1 ILE A 203     492.463  36.957  -3.413  1.00254.07           C
ATOM   3168 1HG1 ILE A 203     491.404  36.710  -3.491  0.00304.88           H
ATOM   3169 2HG1 ILE A 203     492.530  38.039  -3.300  0.00304.88           H
ATOM   3170  CG2 ILE A 203     492.860  34.762  -2.189  1.00255.44           C
ATOM   3171 1HG2 ILE A 203     493.298  34.333  -1.288  0.00306.53           H
ATOM   3172 2HG2 ILE A 203     491.793  34.540  -2.214  0.00306.53           H
ATOM   3173 3HG2 ILE A 203     493.342  34.335  -3.068  0.00306.53           H
ATOM   3174  CD1 ILE A 203     493.125  36.585  -4.718  1.00254.21           C
ATOM   3175 1HD1 ILE A 203     494.148  36.961  -4.726  0.00305.05           H
ATOM   3176 2HD1 ILE A 203     493.136  35.500  -4.824  0.00305.05           H
ATOM   3177 3HD1 ILE A 203     492.568  37.025  -5.546  0.00305.05           H
ATOM   3178  HN  ILE A 203     490.607  37.501  -1.507  0.00333.16           H
ATOM   3179  N   ASN A 204     494.303  38.517  -0.804  1.00355.36           N
ATOM   3180  CA  ASN A 204     494.925  39.842  -0.932  1.00383.20           C
ATOM   3181  C   ASN A 204     496.317  39.649  -1.547  1.00375.33           C
ATOM   3182  O   ASN A 204     497.267  39.278  -0.860  1.00376.42           O
ATOM   3183  HA  ASN A 204     494.250  40.415  -1.568  0.00459.84           H
ATOM   3184  CB  ASN A 204     494.967  40.592   0.393  1.00409.59           C
ATOM   3185 1HB  ASN A 204     495.617  41.463   0.302  0.00491.51           H
ATOM   3186 2HB  ASN A 204     493.971  40.962   0.638  0.00491.51           H
ATOM   3187  CG  ASN A 204     495.463  39.740   1.553  1.00430.88           C
ATOM   3188  OD1 ASN A 204     495.623  38.514   1.380  1.00445.63           O
ATOM   3189  ND2 ASN A 204     495.681  40.425   2.672  0.00500.00           N
ATOM   3190 1HD2 ASN A 204     495.518  41.411   2.696  0.00600.00           H
ATOM   3191 2HD2 ASN A 204     496.009  39.952   3.491  0.00600.00           H
ATOM   3192  HN  ASN A 204     494.967  37.773  -0.734  0.00426.43           H
ATOM   3193  N   LEU A 205     496.409  39.909  -2.852  1.00364.27           N
ATOM   3194  CA  LEU A 205     497.639  39.699  -3.605  1.00356.12           C
ATOM   3195  C   LEU A 205     497.550  40.537  -4.875  1.00362.60           C
ATOM   3196  O   LEU A 205     496.467  40.937  -5.304  1.00353.39           O
ATOM   3197  HA  LEU A 205     498.464  40.063  -2.993  0.00427.34           H
ATOM   3198  CB  LEU A 205     497.852  38.190  -3.917  1.00348.61           C
ATOM   3199 1HB  LEU A 205     498.883  38.047  -4.238  0.00418.33           H
ATOM   3200 2HB  LEU A 205     497.725  37.626  -2.993  0.00418.33           H
ATOM   3201  HG  LEU A 205     495.965  38.293  -4.913  0.00411.08           H
ATOM   3202  CG  LEU A 205     496.878  37.702  -4.988  1.00342.57           C
ATOM   3203  CD1 LEU A 205     497.447  37.926  -6.391  0.00500.00           C
ATOM   3204 1HD1 LEU A 205     497.453  38.993  -6.614  0.00600.00           H
ATOM   3205 2HD1 LEU A 205     498.465  37.540  -6.436  0.00600.00           H
ATOM   3206 3HD1 LEU A 205     496.828  37.405  -7.121  0.00600.00           H
ATOM   3207  CD2 LEU A 205     496.492  36.240  -4.752  0.00500.00           C
ATOM   3208 1HD2 LEU A 205     497.389  35.658  -4.539  0.00600.00           H
ATOM   3209 2HD2 LEU A 205     495.808  36.177  -3.906  0.00600.00           H
ATOM   3210 3HD2 LEU A 205     496.005  35.845  -5.644  0.00600.00           H
ATOM   3211  HN  LEU A 205     495.656  40.262  -3.407  0.00437.12           H
ATOM   3212  N   VAL A 206     498.708  40.838  -5.456  1.00387.70           N
ATOM   3213  CA  VAL A 206     498.759  41.572  -6.716  1.00412.70           C
ATOM   3214  C   VAL A 206     498.855  40.627  -7.907  1.00391.60           C
ATOM   3215  O   VAL A 206     498.047  40.697  -8.837  1.00393.69           O
ATOM   3216  HA  VAL A 206     497.828  42.131  -6.808  0.00495.24           H
ATOM   3217  HB  VAL A 206     500.852  42.007  -6.538  0.00534.34           H
ATOM   3218  CB  VAL A 206     499.933  42.572  -6.697  1.00445.28           C
ATOM   3219  CG1 VAL A 206     500.040  43.285  -8.035  1.00452.88           C
ATOM   3220 1HG1 VAL A 206     500.234  42.556  -8.821  0.00543.46           H
ATOM   3221 2HG1 VAL A 206     499.105  43.805  -8.245  0.00543.46           H
ATOM   3222 3HG1 VAL A 206     500.857  44.006  -7.999  0.00543.46           H
ATOM   3223  CG2 VAL A 206     499.761  43.574  -5.562  1.00460.22           C
ATOM   3224 1HG2 VAL A 206     498.827  44.118  -5.696  0.00552.26           H
ATOM   3225 2HG2 VAL A 206     499.738  43.043  -4.610  0.00552.26           H
ATOM   3226 3HG2 VAL A 206     500.595  44.276  -5.566  0.00552.26           H
ATOM   3227  HN  VAL A 206     499.602  40.592  -5.083  0.00465.24           H
ATOM   3228  N   ARG A 207     499.841  39.735  -7.911  1.00367.20           N
ATOM   3229  CA  ARG A 207     500.064  38.878  -9.070  1.00356.33           C
ATOM   3230  C   ARG A 207     500.284  37.407  -8.745  1.00319.74           C
ATOM   3231  O   ARG A 207     500.099  36.573  -9.636  1.00320.06           O
ATOM   3232  HA  ARG A 207     499.160  38.981  -9.670  0.00427.60           H
ATOM   3233  CB  ARG A 207     501.266  39.385  -9.871  1.00393.20           C
ATOM   3234 1HB  ARG A 207     501.385  38.786 -10.774  0.00471.84           H
ATOM   3235 2HB  ARG A 207     501.087  40.412 -10.192  0.00471.84           H
ATOM   3236  CG  ARG A 207     502.571  39.347  -9.096  1.00429.19           C
ATOM   3237 1HG  ARG A 207     502.477  39.946  -8.190  0.00515.03           H
ATOM   3238 2HG  ARG A 207     502.780  38.325  -8.781  0.00515.03           H
ATOM   3239  CD  ARG A 207     503.708  39.867  -9.938  1.00468.00           C
ATOM   3240 1HD  ARG A 207     503.474  40.868 -10.302  0.00561.60           H
ATOM   3241 2HD  ARG A 207     504.612  39.951  -9.335  0.00561.60           H
ATOM   3242  NE  ARG A 207     503.974  38.997 -11.077  1.00500.00           N
ATOM   3243  HE  ARG A 207     503.571  38.081 -11.072  0.00600.00           H
ATOM   3244  CZ  ARG A 207     504.718  39.344 -12.121  1.00500.00           C
ATOM   3245  NH1 ARG A 207     505.266  40.551 -12.170  1.00500.00           N
ATOM   3246 1HH1 ARG A 207     505.117  41.198 -11.422  0.00600.00           H
ATOM   3247 2HH1 ARG A 207     505.826  40.813 -12.956  0.00600.00           H
ATOM   3248  NH2 ARG A 207     504.910  38.487 -13.116  1.00500.00           N
ATOM   3249 1HH2 ARG A 207     505.471  38.751 -13.901  0.00600.00           H
ATOM   3250 2HH2 ARG A 207     504.494  37.579 -13.081  0.00600.00           H
ATOM   3251  HN  ARG A 207     500.473  39.597  -7.148  0.00440.64           H
ATOM   3252  N   ASP A 208     500.673  37.047  -7.527  1.00284.16           N
ATOM   3253  CA  ASP A 208     501.000  35.659  -7.238  1.00264.55           C
ATOM   3254  C   ASP A 208     499.735  34.859  -6.956  1.00225.31           C
ATOM   3255  O   ASP A 208     498.807  35.357  -6.316  1.00223.96           O
ATOM   3256  HA  ASP A 208     501.521  35.296  -8.124  0.00317.46           H
ATOM   3257  CB  ASP A 208     501.953  35.584  -6.049  1.00280.59           C
ATOM   3258 1HB  ASP A 208     502.831  36.202  -6.241  0.00336.71           H
ATOM   3259 2HB  ASP A 208     501.466  35.989  -5.162  0.00336.71           H
ATOM   3260  CG  ASP A 208     502.406  34.172  -5.755  1.00292.07           C
ATOM   3261  OD1 ASP A 208     503.250  33.648  -6.510  1.00298.75           O
ATOM   3262  OD2 ASP A 208     501.921  33.590  -4.764  1.00293.77           O
ATOM   3263  HN  ASP A 208     500.763  37.681  -6.759  0.00340.99           H
ATOM   3264  N   LEU A 209     499.689  33.632  -7.455  1.00179.72           N
ATOM   3265  CA  LEU A 209     498.641  32.699  -7.060  1.00142.25           C
ATOM   3266  C   LEU A 209     498.875  32.318  -5.610  1.00130.46           C
ATOM   3267  O   LEU A 209     499.849  31.609  -5.322  1.00130.88           O
ATOM   3268  HA  LEU A 209     497.690  33.223  -7.141  0.00170.70           H
ATOM   3269  CB  LEU A 209     498.652  31.466  -7.954  1.00136.01           C
ATOM   3270 1HB  LEU A 209     498.515  31.787  -8.986  0.00163.21           H
ATOM   3271 2HB  LEU A 209     499.638  31.005  -7.892  0.00163.21           H
ATOM   3272  HG  LEU A 209     497.745  30.072  -6.613  0.00165.46           H
ATOM   3273  CG  LEU A 209     497.606  30.398  -7.644  1.00137.88           C
ATOM   3274  CD1 LEU A 209     496.212  30.969  -7.749  1.00147.35           C
ATOM   3275 1HD1 LEU A 209     496.247  32.047  -7.598  0.00176.82           H
ATOM   3276 2HD1 LEU A 209     495.805  30.754  -8.738  0.00176.82           H
ATOM   3277 3HD1 LEU A 209     495.576  30.515  -6.989  0.00176.82           H
ATOM   3278  CD2 LEU A 209     497.765  29.230  -8.595  1.00137.06           C
ATOM   3279 1HD2 LEU A 209     497.640  29.577  -9.620  0.00164.47           H
ATOM   3280 2HD2 LEU A 209     498.760  28.799  -8.477  0.00164.47           H
ATOM   3281 3HD2 LEU A 209     497.014  28.474  -8.372  0.00164.47           H
ATOM   3282  HN  LEU A 209     500.346  33.273  -8.116  0.00215.66           H
ATOM   3283  N   PRO A 210     498.035  32.754  -4.675  1.00135.11           N
ATOM   3284  CA  PRO A 210     498.416  32.726  -3.259  1.00151.56           C
ATOM   3285  C   PRO A 210     498.378  31.321  -2.682  1.00159.49           C
ATOM   3286  O   PRO A 210     497.586  30.465  -3.078  1.00152.91           O
ATOM   3287  HA  PRO A 210     499.448  33.055  -3.142  0.00181.87           H
ATOM   3288  CB  PRO A 210     497.370  33.623  -2.598  1.00154.33           C
ATOM   3289 1HB  PRO A 210     497.158  33.308  -1.576  0.00185.20           H
ATOM   3290 2HB  PRO A 210     497.704  34.661  -2.548  0.00185.20           H
ATOM   3291  CG  PRO A 210     496.176  33.479  -3.468  1.00152.36           C
ATOM   3292 1HG  PRO A 210     495.579  32.615  -3.178  0.00182.83           H
ATOM   3293 2HG  PRO A 210     495.528  34.352  -3.396  0.00182.83           H
ATOM   3294  CD  PRO A 210     496.689  33.317  -4.873  1.00136.43           C
ATOM   3295 1HD  PRO A 210     496.020  32.704  -5.476  0.00163.72           H
ATOM   3296 2HD  PRO A 210     496.784  34.278  -5.378  0.00163.72           H
ATOM   3297  N   GLN A 211     499.276  31.095  -1.734  1.00183.51           N
ATOM   3298  CA  GLN A 211     499.324  29.839  -1.008  1.00204.26           C
ATOM   3299  C   GLN A 211     498.157  29.772  -0.039  1.00192.64           C
ATOM   3300  O   GLN A 211     497.774  30.778   0.565  1.00188.48           O
ATOM   3301  HA  GLN A 211     499.228  29.061  -1.767  0.00245.11           H
ATOM   3302  CB  GLN A 211     500.644  29.690  -0.255  1.00233.98           C
ATOM   3303 1HB  GLN A 211     501.466  29.605  -0.966  0.00280.78           H
ATOM   3304 2HB  GLN A 211     500.830  30.584   0.341  0.00280.78           H
ATOM   3305  CG  GLN A 211     500.621  28.460   0.654  0.00500.00           C
ATOM   3306 1HG  GLN A 211     500.135  28.710   1.598  0.00600.00           H
ATOM   3307 2HG  GLN A 211     500.030  27.671   0.190  0.00600.00           H
ATOM   3308  CD  GLN A 211     502.039  27.952   0.925  0.00500.00           C
ATOM   3309  OE1 GLN A 211     502.345  26.780   0.778  0.00500.00           O
ATOM   3310  NE2 GLN A 211     502.884  28.896   1.328  0.00500.00           N
ATOM   3311 1HE2 GLN A 211     502.568  29.840   1.429  0.00600.00           H
ATOM   3312 2HE2 GLN A 211     503.835  28.663   1.531  0.00600.00           H
ATOM   3313  HN  GLN A 211     499.973  31.755  -1.454  0.00220.21           H
ATOM   3314  N   GLY A 212     497.595  28.592   0.099  1.00184.19           N
ATOM   3315  CA  GLY A 212     496.433  28.391   0.935  1.00181.97           C
ATOM   3316  C   GLY A 212     495.628  27.217   0.437  1.00173.41           C
ATOM   3317  O   GLY A 212     495.711  26.805  -0.718  1.00161.79           O
ATOM   3318 1HA  GLY A 212     496.746  28.220   1.965  0.00218.36           H
ATOM   3319 2HA  GLY A 212     495.820  29.292   0.936  0.00218.36           H
ATOM   3320  HN  GLY A 212     497.921  27.761  -0.353  0.00221.03           H
ATOM   3321  N   PHE A 213     494.826  26.665   1.336  1.00163.42           N
ATOM   3322  CA  PHE A 213     494.032  25.483   1.050  1.00145.56           C
ATOM   3323  C   PHE A 213     492.578  25.884   0.852  1.00141.08           C
ATOM   3324  O   PHE A 213     492.037  26.673   1.635  1.00140.96           O
ATOM   3325  HA  PHE A 213     494.427  25.043   0.133  0.00174.67           H
ATOM   3326  CB  PHE A 213     494.162  24.467   2.182  1.00136.10           C
ATOM   3327 1HB  PHE A 213     495.219  24.274   2.364  0.00163.32           H
ATOM   3328 2HB  PHE A 213     493.754  24.902   3.094  0.00163.32           H
ATOM   3329  CG  PHE A 213     493.472  23.174   1.909  1.00133.48           C
ATOM   3330  HD1 PHE A 213     495.005  22.448   0.595  0.00154.32           H
ATOM   3331  CD1 PHE A 213     494.044  22.241   1.065  1.00128.60           C
ATOM   3332  HD2 PHE A 213     491.792  23.622   3.156  0.00170.48           H
ATOM   3333  CD2 PHE A 213     492.248  22.891   2.490  1.00142.07           C
ATOM   3334  CE1 PHE A 213     493.413  21.048   0.807  1.00126.44           C
ATOM   3335  HE1 PHE A 213     493.874  20.320   0.141  0.00151.73           H
ATOM   3336  CE2 PHE A 213     491.611  21.699   2.236  1.00136.57           C
ATOM   3337  HE2 PHE A 213     490.648  21.480   2.698  0.00163.88           H
ATOM   3338  CZ  PHE A 213     492.195  20.777   1.390  1.00127.39           C
ATOM   3339  HZ  PHE A 213     491.690  19.833   1.186  0.00152.87           H
ATOM   3340  HN  PHE A 213     494.705  27.012   2.265  0.00196.10           H
ATOM   3341  N   SER A 214     491.954  25.346  -0.189  1.00137.81           N
ATOM   3342  CA  SER A 214     490.555  25.631  -0.461  1.00138.70           C
ATOM   3343  C   SER A 214     489.954  24.423  -1.161  1.00136.90           C
ATOM   3344  O   SER A 214     490.574  23.849  -2.057  1.00147.30           O
ATOM   3345  HA  SER A 214     490.098  25.791   0.516  0.00166.44           H
ATOM   3346  CB  SER A 214     490.397  26.891  -1.319  1.00145.12           C
ATOM   3347 1HB  SER A 214     489.338  27.090  -1.480  0.00174.14           H
ATOM   3348 2HB  SER A 214     490.805  27.748  -0.783  0.00174.14           H
ATOM   3349  HG  SER A 214     490.377  26.737  -3.314  0.00600.00           H
ATOM   3350  OG  SER A 214     491.053  26.765  -2.577  0.00500.00           O
ATOM   3351  HN  SER A 214     492.389  24.726  -0.842  0.00165.37           H
ATOM   3352  N   ALA A 215     488.750  24.049  -0.750  1.00119.93           N
ATOM   3353  CA  ALA A 215     488.119  22.839  -1.245  1.00108.07           C
ATOM   3354  C   ALA A 215     487.036  23.197  -2.259  1.00 96.23           C
ATOM   3355  O   ALA A 215     486.303  24.173  -2.097  1.00100.71           O
ATOM   3356  HA  ALA A 215     488.885  22.246  -1.745  0.00129.68           H
ATOM   3357  CB  ALA A 215     487.532  22.042  -0.079  1.00115.53           C
ATOM   3358 1HB  ALA A 215     488.328  21.778   0.618  0.00138.64           H
ATOM   3359 2HB  ALA A 215     486.786  22.647   0.435  0.00138.64           H
ATOM   3360 3HB  ALA A 215     487.065  21.134  -0.458  0.00138.64           H
ATOM   3361  HN  ALA A 215     488.202  24.560  -0.087  0.00143.92           H
ATOM   3362  N   LEU A 216     486.948  22.400  -3.322  1.00 93.58           N
ATOM   3363  CA  LEU A 216     486.075  22.703  -4.444  1.00102.50           C
ATOM   3364  C   LEU A 216     484.899  21.734  -4.466  1.00108.09           C
ATOM   3365  O   LEU A 216     485.025  20.579  -4.050  1.00120.46           O
ATOM   3366  HA  LEU A 216     485.682  23.709  -4.290  0.00123.00           H
ATOM   3367  CB  LEU A 216     486.840  22.625  -5.762  1.00107.30           C
ATOM   3368 1HB  LEU A 216     487.047  21.576  -5.978  0.00128.76           H
ATOM   3369 2HB  LEU A 216     486.192  22.992  -6.559  0.00128.76           H
ATOM   3370  HG  LEU A 216     488.854  22.937  -5.102  0.00140.81           H
ATOM   3371  CG  LEU A 216     488.159  23.407  -5.798  1.00117.34           C
ATOM   3372  CD1 LEU A 216     488.763  23.331  -7.166  1.00114.23           C
ATOM   3373 1HD1 LEU A 216     488.948  22.288  -7.424  0.00137.08           H
ATOM   3374 2HD1 LEU A 216     488.077  23.768  -7.892  0.00137.08           H
ATOM   3375 3HD1 LEU A 216     489.705  23.881  -7.179  0.00137.08           H
ATOM   3376  CD2 LEU A 216     488.056  24.850  -5.368  1.00123.07           C
ATOM   3377 1HD2 LEU A 216     487.225  25.326  -5.889  0.00147.68           H
ATOM   3378 2HD2 LEU A 216     487.885  24.898  -4.293  0.00147.68           H
ATOM   3379 3HD2 LEU A 216     488.983  25.369  -5.612  0.00147.68           H
ATOM   3380  HN  LEU A 216     487.464  21.550  -3.427  0.00112.30           H
ATOM   3381  N   GLU A 217     483.763  22.204  -4.965  1.00101.88           N
ATOM   3382  CA  GLU A 217     482.508  21.474  -4.931  1.00 91.36           C
ATOM   3383  C   GLU A 217     481.912  21.350  -6.326  1.00 93.92           C
ATOM   3384  O   GLU A 217     482.019  22.275  -7.136  1.00 99.04           O
ATOM   3385  HA  GLU A 217     482.760  20.483  -4.551  0.00109.63           H
ATOM   3386  CB  GLU A 217     481.520  22.189  -4.000  1.00 94.40           C
ATOM   3387 1HB  GLU A 217     481.433  23.235  -4.291  0.00113.28           H
ATOM   3388 2HB  GLU A 217     480.567  21.660  -4.000  0.00113.28           H
ATOM   3389  CG  GLU A 217     481.966  22.206  -2.553  1.00109.85           C
ATOM   3390 1HG  GLU A 217     482.200  21.192  -2.229  0.00131.82           H
ATOM   3391 2HG  GLU A 217     482.882  22.789  -2.458  0.00131.82           H
ATOM   3392  CD  GLU A 217     480.907  22.787  -1.647  1.00132.26           C
ATOM   3393  OE1 GLU A 217     479.801  22.206  -1.620  0.00500.00           O
ATOM   3394  OE2 GLU A 217     481.218  23.806  -0.992  0.00500.00           O
ATOM   3395  HN  GLU A 217     483.673  23.098  -5.404  0.00122.26           H
ATOM   3396  N   PRO A 218     481.269  20.230  -6.643  1.00110.39           N
ATOM   3397  CA  PRO A 218     480.800  19.986  -8.013  1.00121.07           C
ATOM   3398  C   PRO A 218     479.541  20.779  -8.342  1.00125.82           C
ATOM   3399  O   PRO A 218     478.708  21.065  -7.487  1.00122.96           O
ATOM   3400  HA  PRO A 218     481.545  20.325  -8.733  0.00145.28           H
ATOM   3401  CB  PRO A 218     480.519  18.485  -8.022  1.00126.21           C
ATOM   3402 1HB  PRO A 218     479.702  18.232  -8.697  0.00151.45           H
ATOM   3403 2HB  PRO A 218     481.389  17.916  -8.349  0.00151.45           H
ATOM   3404  CG  PRO A 218     480.172  18.173  -6.622  1.00134.15           C
ATOM   3405 1HG  PRO A 218     479.114  18.355  -6.428  0.00160.98           H
ATOM   3406 2HG  PRO A 218     480.361  17.124  -6.393  0.00160.98           H
ATOM   3407  CD  PRO A 218     481.028  19.065  -5.775  1.00122.06           C
ATOM   3408 1HD  PRO A 218     480.535  19.324  -4.838  0.00146.47           H
ATOM   3409 2HD  PRO A 218     481.973  18.585  -5.516  0.00146.47           H
ATOM   3410  N   LEU A 219     479.428  21.149  -9.617  1.00126.19           N
ATOM   3411  CA  LEU A 219     478.236  21.822 -10.117  1.00127.36           C
ATOM   3412  C   LEU A 219     477.647  21.118 -11.339  1.00135.81           C
ATOM   3413  O   LEU A 219     476.427  20.949 -11.424  1.00150.24           O
ATOM   3414  HA  LEU A 219     477.483  21.782  -9.330  0.00152.83           H
ATOM   3415  CB  LEU A 219     478.514  23.317 -10.382  1.00124.60           C
ATOM   3416 1HB  LEU A 219     477.655  23.738 -10.906  0.00149.52           H
ATOM   3417 2HB  LEU A 219     478.583  23.828  -9.422  0.00149.52           H
ATOM   3418  HG  LEU A 219     479.702  22.964 -12.119  0.00160.31           H
ATOM   3419  CG  LEU A 219     479.787  23.530 -11.191  1.00133.59           C
ATOM   3420  CD1 LEU A 219     479.989  24.971 -11.590  1.00143.94           C
ATOM   3421 1HD1 LEU A 219     479.149  25.300 -12.203  0.00172.73           H
ATOM   3422 2HD1 LEU A 219     480.051  25.591 -10.695  0.00172.73           H
ATOM   3423 3HD1 LEU A 219     480.913  25.064 -12.161  0.00172.73           H
ATOM   3424  CD2 LEU A 219     481.009  22.992 -10.444  0.00500.00           C
ATOM   3425 1HD2 LEU A 219     480.938  23.262  -9.391  0.00600.00           H
ATOM   3426 2HD2 LEU A 219     481.043  21.906 -10.539  0.00600.00           H
ATOM   3427 3HD2 LEU A 219     481.914  23.423 -10.870  0.00600.00           H
ATOM   3428  HN  LEU A 219     480.134  20.998 -10.308  0.00151.43           H
ATOM   3429  N   VAL A 220     478.481  20.695 -12.292  1.00136.45           N
ATOM   3430  CA  VAL A 220     477.983  20.176 -13.563  1.00140.34           C
ATOM   3431  C   VAL A 220     478.695  18.895 -13.972  1.00142.54           C
ATOM   3432  O   VAL A 220     479.926  18.861 -14.062  1.00149.85           O
ATOM   3433  HA  VAL A 220     476.928  19.936 -13.430  0.00168.41           H
ATOM   3434  HB  VAL A 220     477.793  20.753 -15.604  0.00173.05           H
ATOM   3435  CB  VAL A 220     478.115  21.215 -14.672  1.00144.21           C
ATOM   3436  CG1 VAL A 220     477.250  22.410 -14.462  1.00160.48           C
ATOM   3437 1HG1 VAL A 220     476.206  22.100 -14.420  0.00192.58           H
ATOM   3438 2HG1 VAL A 220     477.523  22.897 -13.526  0.00192.58           H
ATOM   3439 3HG1 VAL A 220     477.389  23.108 -15.288  0.00192.58           H
ATOM   3440  CG2 VAL A 220     479.570  21.654 -14.841  0.00500.00           C
ATOM   3441 1HG2 VAL A 220     479.755  22.542 -14.236  0.00600.00           H
ATOM   3442 2HG2 VAL A 220     480.232  20.850 -14.518  0.00600.00           H
ATOM   3443 3HG2 VAL A 220     479.761  21.882 -15.889  0.00600.00           H
ATOM   3444  HN  VAL A 220     479.477  20.702 -12.207  0.00163.74           H
ATOM   3445  N   ASP A 221     477.912  17.851 -14.217  1.00145.14           N
ATOM   3446  CA  ASP A 221     478.342  16.656 -14.928  1.00148.28           C
ATOM   3447  C   ASP A 221     477.722  16.691 -16.323  1.00144.08           C
ATOM   3448  O   ASP A 221     476.655  16.129 -16.571  1.00155.71           O
ATOM   3449  HA  ASP A 221     479.431  16.706 -14.943  0.00177.94           H
ATOM   3450  CB  ASP A 221     477.926  15.411 -14.136  1.00164.91           C
ATOM   3451 1HB  ASP A 221     478.337  15.461 -13.129  0.00197.89           H
ATOM   3452 2HB  ASP A 221     476.841  15.384 -14.036  0.00197.89           H
ATOM   3453  CG  ASP A 221     478.342  14.067 -14.707  1.00174.79           C
ATOM   3454  OD1 ASP A 221     477.739  13.675 -15.729  0.00500.00           O
ATOM   3455  OD2 ASP A 221     479.254  13.456 -14.111  0.00500.00           O
ATOM   3456  HN  ASP A 221     476.955  17.790 -13.934  0.00174.17           H
ATOM   3457  N   LEU A 222     478.382  17.396 -17.231  1.00142.52           N
ATOM   3458  CA  LEU A 222     477.782  17.713 -18.527  1.00144.47           C
ATOM   3459  C   LEU A 222     477.945  16.568 -19.517  1.00134.94           C
ATOM   3460  O   LEU A 222     479.078  16.227 -19.871  1.00151.74           O
ATOM   3461  HA  LEU A 222     476.713  17.854 -18.366  0.00173.36           H
ATOM   3462  CB  LEU A 222     478.405  18.983 -19.092  1.00152.69           C
ATOM   3463 1HB  LEU A 222     479.486  18.847 -19.134  0.00183.23           H
ATOM   3464 2HB  LEU A 222     478.059  19.108 -20.119  0.00183.23           H
ATOM   3465  HG  LEU A 222     478.425  20.120 -17.286  0.00197.14           H
ATOM   3466  CG  LEU A 222     478.105  20.263 -18.318  1.00164.28           C
ATOM   3467  CD1 LEU A 222     478.896  21.418 -18.883  1.00166.11           C
ATOM   3468 1HD1 LEU A 222     479.959  21.249 -18.711  0.00199.33           H
ATOM   3469 2HD1 LEU A 222     478.710  21.496 -19.954  0.00199.33           H
ATOM   3470 3HD1 LEU A 222     478.592  22.342 -18.393  0.00199.33           H
ATOM   3471  CD2 LEU A 222     476.621  20.565 -18.369  1.00175.05           C
ATOM   3472 1HD2 LEU A 222     476.301  20.641 -19.408  0.00210.06           H
ATOM   3473 2HD2 LEU A 222     476.071  19.764 -17.876  0.00210.06           H
ATOM   3474 3HD2 LEU A 222     476.425  21.508 -17.859  0.00210.06           H
ATOM   3475  HN  LEU A 222     479.308  17.751 -17.098  0.00171.02           H
ATOM   3476  N   PRO A 223     476.869  15.972 -20.003  1.00129.12           N
ATOM   3477  CA  PRO A 223     476.999  14.865 -20.967  1.00127.21           C
ATOM   3478  C   PRO A 223     477.309  15.346 -22.381  1.00129.16           C
ATOM   3479  O   PRO A 223     476.444  15.451 -23.251  1.00129.91           O
ATOM   3480  HA  PRO A 223     477.841  14.228 -20.697  0.00152.65           H
ATOM   3481  CB  PRO A 223     475.629  14.188 -20.883  1.00138.64           C
ATOM   3482 1HB  PRO A 223     475.347  13.736 -21.834  0.00166.37           H
ATOM   3483 2HB  PRO A 223     475.619  13.394 -20.137  0.00166.37           H
ATOM   3484  CG  PRO A 223     474.698  15.291 -20.511  1.00146.10           C
ATOM   3485 1HG  PRO A 223     474.345  15.823 -21.395  0.00175.32           H
ATOM   3486 2HG  PRO A 223     473.817  14.907 -19.997  0.00175.32           H
ATOM   3487  CD  PRO A 223     475.468  16.212 -19.618  1.00139.45           C
ATOM   3488 1HD  PRO A 223     475.128  17.242 -19.714  0.00167.34           H
ATOM   3489 2HD  PRO A 223     475.359  15.936 -18.568  0.00167.34           H
ATOM   3490  N   ILE A 224     478.585  15.636 -22.627  1.00136.37           N
ATOM   3491  CA  ILE A 224     478.996  16.212 -23.903  1.00139.70           C
ATOM   3492  C   ILE A 224     479.427  15.143 -24.901  1.00142.93           C
ATOM   3493  O   ILE A 224     478.865  15.046 -25.997  1.00140.63           O
ATOM   3494  HA  ILE A 224     478.129  16.719 -24.327  0.00167.64           H
ATOM   3495  HB  ILE A 224     480.914  16.724 -23.107  0.00162.50           H
ATOM   3496  CB  ILE A 224     480.126  17.218 -23.675  1.00135.42           C
ATOM   3497  CG1 ILE A 224     479.692  18.421 -22.846  1.00141.83           C
ATOM   3498 1HG1 ILE A 224     478.943  18.994 -23.394  0.00170.20           H
ATOM   3499 2HG1 ILE A 224     479.221  18.081 -21.924  0.00170.20           H
ATOM   3500  CG2 ILE A 224     480.739  17.663 -25.004  0.00500.00           C
ATOM   3501 1HG2 ILE A 224     481.226  16.813 -25.483  0.00600.00           H
ATOM   3502 2HG2 ILE A 224     479.955  18.048 -25.656  0.00600.00           H
ATOM   3503 3HG2 ILE A 224     481.475  18.446 -24.820  0.00600.00           H
ATOM   3504  CD1 ILE A 224     480.882  19.291 -22.531  1.00143.96           C
ATOM   3505 1HD1 ILE A 224     481.751  18.661 -22.337  0.00172.75           H
ATOM   3506 2HD1 ILE A 224     481.089  19.944 -23.379  0.00172.75           H
ATOM   3507 3HD1 ILE A 224     480.668  19.895 -21.650  0.00172.75           H
ATOM   3508  HN  ILE A 224     479.329  15.485 -21.976  0.00163.64           H
ATOM   3509  N   GLY A 225     480.422  14.343 -24.541  1.00148.73           N
ATOM   3510  CA  GLY A 225     480.926  13.336 -25.454  1.00157.38           C
ATOM   3511  C   GLY A 225     481.801  13.883 -26.557  1.00156.35           C
ATOM   3512  O   GLY A 225     481.935  13.244 -27.607  1.00171.35           O
ATOM   3513 1HA  GLY A 225     481.503  12.596 -24.901  0.00188.86           H
ATOM   3514 2HA  GLY A 225     480.091  12.809 -25.916  0.00188.86           H
ATOM   3515  HN  GLY A 225     480.874  14.380 -23.650  0.00178.48           H
ATOM   3516  N   ILE A 226     482.419  15.039 -26.345  1.00141.27           N
ATOM   3517  CA  ILE A 226     483.166  15.727 -27.388  1.00134.07           C
ATOM   3518  C   ILE A 226     484.655  15.566 -27.128  1.00132.19           C
ATOM   3519  O   ILE A 226     485.082  15.363 -25.986  1.00134.50           O
ATOM   3520  HA  ILE A 226     482.926  15.245 -28.334  0.00160.88           H
ATOM   3521  HB  ILE A 226     483.385  17.686 -28.242  0.00163.57           H
ATOM   3522  CB  ILE A 226     482.776  17.216 -27.470  1.00136.31           C
ATOM   3523  CG1 ILE A 226     483.077  17.932 -26.156  1.00133.92           C
ATOM   3524 1HG1 ILE A 226     482.422  17.554 -25.372  0.00160.70           H
ATOM   3525 2HG1 ILE A 226     484.100  17.717 -25.847  0.00160.70           H
ATOM   3526  CG2 ILE A 226     481.302  17.352 -27.792  1.00146.45           C
ATOM   3527 1HG2 ILE A 226     481.163  17.337 -28.873  0.00175.74           H
ATOM   3528 2HG2 ILE A 226     480.754  16.523 -27.344  0.00175.74           H
ATOM   3529 3HG2 ILE A 226     480.928  18.294 -27.391  0.00175.74           H
ATOM   3530  CD1 ILE A 226     482.910  19.425 -26.237  1.00133.15           C
ATOM   3531 1HD1 ILE A 226     483.879  19.891 -26.418  0.00159.78           H
ATOM   3532 2HD1 ILE A 226     482.231  19.671 -27.053  0.00159.78           H
ATOM   3533 3HD1 ILE A 226     482.499  19.797 -25.298  0.00159.78           H
ATOM   3534  HN  ILE A 226     482.419  15.520 -25.468  0.00169.52           H
ATOM   3535  N   ASN A 227     485.444  15.636 -28.198  1.00138.61           N
ATOM   3536  CA  ASN A 227     486.900  15.587 -28.111  1.00156.96           C
ATOM   3537  C   ASN A 227     487.393  16.948 -27.629  1.00153.23           C
ATOM   3538  O   ASN A 227     487.371  17.950 -28.347  1.00167.01           O
ATOM   3539  HA  ASN A 227     487.119  14.782 -27.409  0.00188.35           H
ATOM   3540  CB  ASN A 227     487.492  15.211 -29.465  1.00179.40           C
ATOM   3541 1HB  ASN A 227     487.087  14.251 -29.789  0.00215.28           H
ATOM   3542 2HB  ASN A 227     487.201  15.949 -30.211  0.00215.28           H
ATOM   3543  CG  ASN A 227     489.008  15.112 -29.453  1.00201.27           C
ATOM   3544  OD1 ASN A 227     489.643  15.082 -28.403  1.00205.95           O
ATOM   3545  ND2 ASN A 227     489.597  15.098 -30.645  1.00214.95           N
ATOM   3546 1HD2 ASN A 227     489.044  15.150 -31.476  0.00257.94           H
ATOM   3547 2HD2 ASN A 227     490.593  15.035 -30.710  0.00257.94           H
ATOM   3548  HN  ASN A 227     485.107  15.725 -29.136  0.00166.33           H
ATOM   3549  N   ILE A 228     487.843  16.977 -26.381  1.00145.21           N
ATOM   3550  CA  ILE A 228     488.446  18.175 -25.813  1.00138.04           C
ATOM   3551  C   ILE A 228     489.948  17.955 -25.709  1.00145.03           C
ATOM   3552  O   ILE A 228     490.410  17.132 -24.914  1.00153.62           O
ATOM   3553  HA  ILE A 228     488.257  18.995 -26.505  0.00165.65           H
ATOM   3554  HB  ILE A 228     487.958  17.631 -23.800  0.00165.84           H
ATOM   3555  CB  ILE A 228     487.846  18.506 -24.441  1.00138.20           C
ATOM   3556  CG1 ILE A 228     486.352  18.796 -24.554  1.00134.89           C
ATOM   3557 1HG1 ILE A 228     486.200  19.725 -25.103  0.00161.87           H
ATOM   3558 2HG1 ILE A 228     485.867  18.004 -25.126  0.00161.87           H
ATOM   3559  CG2 ILE A 228     488.557  19.700 -23.839  1.00142.16           C
ATOM   3560 1HG2 ILE A 228     489.615  19.469 -23.715  0.00170.59           H
ATOM   3561 2HG2 ILE A 228     488.449  20.560 -24.501  0.00170.59           H
ATOM   3562 3HG2 ILE A 228     488.120  19.932 -22.868  0.00170.59           H
ATOM   3563  CD1 ILE A 228     485.661  18.913 -23.216  1.00126.65           C
ATOM   3564 1HD1 ILE A 228     485.838  18.007 -22.636  0.00151.98           H
ATOM   3565 2HD1 ILE A 228     486.057  19.774 -22.676  0.00151.98           H
ATOM   3566 3HD1 ILE A 228     484.590  19.042 -23.371  0.00151.98           H
ATOM   3567  HN  ILE A 228     487.802  16.198 -25.755  0.00174.25           H
ATOM   3568  N   THR A 229     490.711  18.678 -26.522  1.00157.04           N
ATOM   3569  CA  THR A 229     492.165  18.692 -26.415  1.00178.33           C
ATOM   3570  C   THR A 229     492.714  20.090 -26.197  1.00169.32           C
ATOM   3571  O   THR A 229     493.793  20.244 -25.617  1.00174.16           O
ATOM   3572  HA  THR A 229     492.450  18.115 -25.535  0.00214.00           H
ATOM   3573  HB  THR A 229     493.903  18.078 -27.574  0.00240.97           H
ATOM   3574  CB  THR A 229     492.817  18.073 -27.660  1.00200.81           C
ATOM   3575  OG1 THR A 229     492.359  18.751 -28.839  1.00206.69           O
ATOM   3576  HG1 THR A 229     492.684  18.274 -29.656  0.00248.03           H
ATOM   3577  CG2 THR A 229     492.520  16.590 -27.751  1.00208.82           C
ATOM   3578 1HG2 THR A 229     491.442  16.438 -27.809  0.00250.58           H
ATOM   3579 2HG2 THR A 229     492.909  16.086 -26.866  0.00250.58           H
ATOM   3580 3HG2 THR A 229     492.993  16.177 -28.642  0.00250.58           H
ATOM   3581  HN  THR A 229     490.356  19.256 -27.257  0.00188.45           H
ATOM   3582  N   ARG A 230     492.007  21.114 -26.653  1.00159.55           N
ATOM   3583  CA  ARG A 230     492.438  22.490 -26.476  1.00153.74           C
ATOM   3584  C   ARG A 230     491.345  23.302 -25.799  1.00130.17           C
ATOM   3585  O   ARG A 230     490.167  22.943 -25.823  1.00127.84           O
ATOM   3586  HA  ARG A 230     493.325  22.426 -25.847  0.00184.49           H
ATOM   3587  CB  ARG A 230     492.802  23.118 -27.820  1.00178.32           C
ATOM   3588 1HB  ARG A 230     491.978  22.988 -28.522  0.00213.98           H
ATOM   3589 2HB  ARG A 230     492.948  24.191 -27.697  0.00213.98           H
ATOM   3590  CG  ARG A 230     494.055  22.519 -28.421  1.00210.06           C
ATOM   3591 1HG  ARG A 230     494.927  22.855 -27.859  0.00252.07           H
ATOM   3592 2HG  ARG A 230     494.021  21.433 -28.335  0.00252.07           H
ATOM   3593  CD  ARG A 230     494.204  22.917 -29.890  0.00500.00           C
ATOM   3594 1HD  ARG A 230     493.315  22.620 -30.448  0.00600.00           H
ATOM   3595 2HD  ARG A 230     494.286  24.000 -29.976  0.00600.00           H
ATOM   3596  NE  ARG A 230     495.403  22.272 -30.470  0.00500.00           N
ATOM   3597  HE  ARG A 230     496.230  22.823 -30.571  0.00600.00           H
ATOM   3598  CZ  ARG A 230     495.449  20.993 -30.869  0.00500.00           C
ATOM   3599  NH1 ARG A 230     494.369  20.206 -30.757  0.00500.00           N
ATOM   3600 1HH1 ARG A 230     493.522  20.573 -30.374  0.00600.00           H
ATOM   3601 2HH1 ARG A 230     494.412  19.253 -31.056  0.00600.00           H
ATOM   3602  NH2 ARG A 230     496.590  20.512 -31.380  0.00500.00           N
ATOM   3603 1HH2 ARG A 230     496.641  19.560 -31.682  0.00600.00           H
ATOM   3604 2HH2 ARG A 230     497.391  21.105 -31.460  0.00600.00           H
ATOM   3605  HN  ARG A 230     491.141  21.021 -27.143  0.00191.46           H
ATOM   3606  N   PHE A 231     491.749  24.411 -25.188  1.00121.60           N
ATOM   3607  CA  PHE A 231     490.768  25.289 -24.572  1.00120.12           C
ATOM   3608  C   PHE A 231     491.298  26.712 -24.588  1.00123.57           C
ATOM   3609  O   PHE A 231     492.492  26.950 -24.781  1.00133.82           O
ATOM   3610  HA  PHE A 231     489.855  25.218 -25.163  0.00144.14           H
ATOM   3611  CB  PHE A 231     490.421  24.844 -23.142  1.00116.17           C
ATOM   3612 1HB  PHE A 231     489.527  25.375 -22.815  0.00139.40           H
ATOM   3613 2HB  PHE A 231     490.175  23.783 -23.152  0.00139.40           H
ATOM   3614  CG  PHE A 231     491.503  25.073 -22.143  1.00114.97           C
ATOM   3615  HD1 PHE A 231     492.555  23.271 -22.637  0.00138.10           H
ATOM   3616  CD1 PHE A 231     492.527  24.160 -22.005  1.00115.08           C
ATOM   3617  HD2 PHE A 231     490.635  26.879 -21.380  0.00136.62           H
ATOM   3618  CD2 PHE A 231     491.455  26.167 -21.289  1.00113.85           C
ATOM   3619  CE1 PHE A 231     493.516  24.355 -21.079  1.00119.76           C
ATOM   3620  HE1 PHE A 231     494.334  23.640 -20.993  0.00143.71           H
ATOM   3621  CE2 PHE A 231     492.440  26.373 -20.361  1.00114.00           C
ATOM   3622  HE2 PHE A 231     492.413  27.246 -19.708  0.00136.80           H
ATOM   3623  CZ  PHE A 231     493.475  25.464 -20.254  1.00116.13           C
ATOM   3624  HZ  PHE A 231     494.260  25.623 -19.516  0.00139.36           H
ATOM   3625  HN  PHE A 231     492.706  24.695 -25.119  0.00145.92           H
ATOM   3626  N   GLN A 232     490.386  27.655 -24.368  1.00124.96           N
ATOM   3627  CA  GLN A 232     490.728  29.066 -24.306  1.00128.96           C
ATOM   3628  C   GLN A 232     489.711  29.783 -23.433  1.00124.85           C
ATOM   3629  O   GLN A 232     488.503  29.604 -23.605  1.00125.24           O
ATOM   3630  HA  GLN A 232     491.717  29.106 -23.850  0.00154.75           H
ATOM   3631  CB  GLN A 232     490.765  29.709 -25.702  1.00137.44           C
ATOM   3632 1HB  GLN A 232     491.440  29.148 -26.347  0.00164.93           H
ATOM   3633 2HB  GLN A 232     489.774  29.657 -26.156  0.00164.93           H
ATOM   3634  CG  GLN A 232     491.212  31.159 -25.671  1.00153.82           C
ATOM   3635 1HG  GLN A 232     490.513  31.746 -25.076  0.00184.58           H
ATOM   3636 2HG  GLN A 232     492.185  31.233 -25.185  0.00184.58           H
ATOM   3637  CD  GLN A 232     491.320  31.802 -27.044  1.00169.76           C
ATOM   3638  OE1 GLN A 232     492.070  31.370 -27.904  0.00500.00           O
ATOM   3639  NE2 GLN A 232     490.532  32.861 -27.210  0.00500.00           N
ATOM   3640 1HE2 GLN A 232     489.940  33.164 -26.464  0.00600.00           H
ATOM   3641 2HE2 GLN A 232     490.532  33.353 -28.081  0.00600.00           H
ATOM   3642  HN  GLN A 232     489.413  27.472 -24.229  0.00149.95           H
ATOM   3643  N   THR A 233     490.207  30.586 -22.497  1.00124.67           N
ATOM   3644  CA  THR A 233     489.331  31.402 -21.674  1.00134.87           C
ATOM   3645  C   THR A 233     488.795  32.575 -22.493  1.00155.55           C
ATOM   3646  O   THR A 233     489.311  32.916 -23.560  1.00157.26           O
ATOM   3647  HA  THR A 233     488.475  30.796 -21.378  0.00161.84           H
ATOM   3648  HB  THR A 233     489.371  32.212 -19.665  0.00155.03           H
ATOM   3649  CB  THR A 233     490.072  31.893 -20.436  1.00129.19           C
ATOM   3650  OG1 THR A 233     490.944  32.904 -20.932  0.00500.00           O
ATOM   3651  HG1 THR A 233     491.200  33.527 -20.193  0.00600.00           H
ATOM   3652  CG2 THR A 233     491.015  30.835 -19.862  0.00500.00           C
ATOM   3653 1HG2 THR A 233     491.726  30.526 -20.628  0.00600.00           H
ATOM   3654 2HG2 THR A 233     490.436  29.970 -19.534  0.00600.00           H
ATOM   3655 3HG2 THR A 233     491.556  31.252 -19.013  0.00600.00           H
ATOM   3656  HN  THR A 233     491.182  30.681 -22.300  0.00149.60           H
ATOM   3657  N   LEU A 234     487.742  33.207 -21.985  1.00171.39           N
ATOM   3658  CA  LEU A 234     487.136  34.357 -22.643  1.00171.87           C
ATOM   3659  C   LEU A 234     487.188  35.542 -21.692  1.00163.68           C
ATOM   3660  O   LEU A 234     486.700  35.468 -20.559  1.00147.61           O
ATOM   3661  HA  LEU A 234     487.740  34.585 -23.522  0.00206.24           H
ATOM   3662  CB  LEU A 234     485.691  34.067 -23.091  1.00169.66           C
ATOM   3663 1HB  LEU A 234     485.102  33.814 -22.209  0.00203.59           H
ATOM   3664 2HB  LEU A 234     485.268  34.982 -23.504  0.00203.59           H
ATOM   3665  HG  LEU A 234     486.203  32.081 -23.687  0.00191.60           H
ATOM   3666  CG  LEU A 234     485.679  32.935 -24.115  1.00159.67           C
ATOM   3667  CD1 LEU A 234     484.304  32.444 -24.453  1.00149.03           C
ATOM   3668 1HD1 LEU A 234     483.568  32.997 -23.871  0.00178.84           H
ATOM   3669 2HD1 LEU A 234     484.115  32.596 -25.516  0.00178.84           H
ATOM   3670 3HD1 LEU A 234     484.229  31.382 -24.219  0.00178.84           H
ATOM   3671  CD2 LEU A 234     486.431  33.336 -25.386  0.00500.00           C
ATOM   3672 1HD2 LEU A 234     486.475  34.423 -25.453  0.00600.00           H
ATOM   3673 2HD2 LEU A 234     487.442  32.932 -25.351  0.00600.00           H
ATOM   3674 3HD2 LEU A 234     485.911  32.938 -26.256  0.00600.00           H
ATOM   3675  HN  LEU A 234     487.293  32.948 -21.129  0.00205.67           H
ATOM   3676  N   LEU A 235     487.781  36.633 -22.159  1.00176.85           N
ATOM   3677  CA  LEU A 235     488.063  37.795 -21.335  1.00205.87           C
ATOM   3678  C   LEU A 235     486.996  38.862 -21.530  1.00224.63           C
ATOM   3679  O   LEU A 235     486.266  38.875 -22.524  1.00224.55           O
ATOM   3680  HA  LEU A 235     488.027  37.474 -20.293  0.00247.04           H
ATOM   3681  CB  LEU A 235     489.442  38.365 -21.673  1.00229.49           C
ATOM   3682 1HB  LEU A 235     489.439  38.672 -22.719  0.00275.39           H
ATOM   3683 2HB  LEU A 235     489.597  39.266 -21.077  0.00275.39           H
ATOM   3684  HG  LEU A 235     490.461  36.524 -22.048  0.00293.68           H
ATOM   3685  CG  LEU A 235     490.618  37.417 -21.443  1.00244.73           C
ATOM   3686  CD1 LEU A 235     491.922  38.044 -21.901  1.00257.36           C
ATOM   3687 1HD1 LEU A 235     491.870  38.250 -22.970  0.00308.83           H
ATOM   3688 2HD1 LEU A 235     492.088  38.975 -21.358  0.00308.83           H
ATOM   3689 3HD1 LEU A 235     492.745  37.356 -21.703  0.00308.83           H
ATOM   3690  CD2 LEU A 235     490.697  37.027 -19.979  1.00252.77           C
ATOM   3691 1HD2 LEU A 235     490.431  37.884 -19.359  0.00303.32           H
ATOM   3692 2HD2 LEU A 235     490.004  36.208 -19.783  0.00303.32           H
ATOM   3693 3HD2 LEU A 235     491.712  36.709 -19.742  0.00303.32           H
ATOM   3694  HN  LEU A 235     488.080  36.746 -23.106  0.00212.22           H
ATOM   3695  N   ALA A 236     486.919  39.770 -20.560  1.00246.09           N
ATOM   3696  CA  ALA A 236     486.012  40.914 -20.609  1.00270.57           C
ATOM   3697  C   ALA A 236     486.862  42.155 -20.845  1.00276.22           C
ATOM   3698  O   ALA A 236     487.440  42.717 -19.913  1.00277.47           O
ATOM   3699  HA  ALA A 236     485.332  40.762 -21.448  0.00324.68           H
ATOM   3700  CB  ALA A 236     485.197  41.025 -19.324  1.00290.50           C
ATOM   3701 1HB  ALA A 236     484.153  40.795 -19.535  0.00348.60           H
ATOM   3702 2HB  ALA A 236     485.583  40.320 -18.587  0.00348.60           H
ATOM   3703 3HB  ALA A 236     485.275  42.039 -18.931  0.00348.60           H
ATOM   3704  HN  ALA A 236     487.469  39.743 -19.724  0.00295.31           H
ATOM   3705  N   LEU A 237     486.951  42.576 -22.104  1.00287.25           N
ATOM   3706  CA  LEU A 237     487.741  43.750 -22.439  1.00305.51           C
ATOM   3707  C   LEU A 237     487.010  45.019 -22.019  1.00330.86           C
ATOM   3708  O   LEU A 237     485.781  45.101 -22.089  1.00338.96           O
ATOM   3709  HA  LEU A 237     488.669  43.692 -21.872  0.00366.61           H
ATOM   3710  CB  LEU A 237     488.036  43.781 -23.938  1.00303.75           C
ATOM   3711 1HB  LEU A 237     488.159  42.756 -24.285  0.00364.50           H
ATOM   3712 2HB  LEU A 237     487.163  44.188 -24.451  0.00364.50           H
ATOM   3713  HG  LEU A 237     489.464  44.373 -25.415  0.00600.00           H
ATOM   3714  CG  LEU A 237     489.265  44.586 -24.364  0.00500.00           C
ATOM   3715  CD1 LEU A 237     489.002  46.089 -24.249  0.00500.00           C
ATOM   3716 1HD1 LEU A 237     487.941  46.286 -24.403  0.00600.00           H
ATOM   3717 2HD1 LEU A 237     489.295  46.435 -23.257  0.00600.00           H
ATOM   3718 3HD1 LEU A 237     489.583  46.618 -25.004  0.00600.00           H
ATOM   3719  CD2 LEU A 237     490.502  44.158 -23.573  0.00500.00           C
ATOM   3720 1HD2 LEU A 237     490.331  44.328 -22.510  0.00600.00           H
ATOM   3721 2HD2 LEU A 237     490.696  43.100 -23.745  0.00600.00           H
ATOM   3722 3HD2 LEU A 237     491.362  44.744 -23.900  0.00600.00           H
ATOM   3723  HN  LEU A 237     486.496  42.130 -22.875  0.00344.70           H
ATOM   3724  N   HIE A 238     487.778  46.012 -21.571  1.00 20.00           N
ATOM   3725  CA  HIE A 238     487.223  47.288 -21.127  1.00 20.00           C
ATOM   3726  C   HIE A 238     487.528  48.341 -22.190  1.00 20.00           C
ATOM   3727  O   HIE A 238     488.542  49.037 -22.150  1.00 20.00           O
ATOM   3728  HA  HIE A 238     486.145  47.151 -21.049  1.00 20.00           H
ATOM   3729  CB  HIE A 238     487.789  47.671 -19.765  1.00 20.00           C
ATOM   3730 1HB  HIE A 238     488.877  47.691 -19.827  1.00 20.00           H
ATOM   3731 2HB  HIE A 238     487.465  48.683 -19.520  1.00 20.00           H
ATOM   3732  CG  HIE A 238     487.378  46.743 -18.660  1.00 20.00           C
ATOM   3733  ND1 HIE A 238     486.826  45.495 -18.896  1.00 20.00           N
ATOM   3734  HD2 HIE A 238     487.827  47.756 -16.773  1.00 20.00           H
ATOM   3735  CD2 HIE A 238     487.442  46.886 -17.305  1.00 20.00           C
ATOM   3736  HE1 HIE A 238     486.135  43.936 -17.581  1.00 20.00           H
ATOM   3737  CE1 HIE A 238     486.572  44.923 -17.729  1.00 20.00           C
ATOM   3738  HE2 HIE A 238     486.880  45.622 -15.761  1.00 20.00           H
ATOM   3739  NE2 HIE A 238     486.954  45.787 -16.744  1.00 20.00           N
ATOM   3740  HN  HIE A 238     488.774  45.962 -21.506  1.00 20.00           H
ATOM   3741  N   ARG A 239     486.618  48.459 -23.154  1.00419.98           N
ATOM   3742  CA  ARG A 239     486.778  49.421 -24.236  1.00437.84           C
ATOM   3743  C   ARG A 239     486.672  50.800 -23.734  1.00462.75           C
ATOM   3744  O   ARG A 239     485.859  50.983 -22.789  1.00467.26           O
ATOM   3745  HA  ARG A 239     487.774  49.230 -24.634  0.00525.41           H
ATOM   3746  CB  ARG A 239     485.741  49.168 -25.329  1.00429.77           C
ATOM   3747 1HB  ARG A 239     485.880  48.170 -25.742  0.00515.72           H
ATOM   3748 2HB  ARG A 239     484.739  49.200 -24.900  0.00515.72           H
ATOM   3749  CG  ARG A 239     485.856  50.209 -26.445  0.00500.00           C
ATOM   3750 1HG  ARG A 239     485.542  51.184 -26.071  0.00600.00           H
ATOM   3751 2HG  ARG A 239     486.899  50.306 -26.751  0.00600.00           H
ATOM   3752  CD  ARG A 239     485.001  49.817 -27.650  0.00500.00           C
ATOM   3753 1HD  ARG A 239     483.980  49.608 -27.330  0.00600.00           H
ATOM   3754 2HD  ARG A 239     484.949  50.647 -28.356  0.00600.00           H
ATOM   3755  NE  ARG A 239     485.576  48.626 -28.315  0.00500.00           N
ATOM   3756  HE  ARG A 239     486.426  48.250 -27.948  0.00600.00           H
ATOM   3757  CZ  ARG A 239     485.028  48.020 -29.377  0.00500.00           C
ATOM   3758  NH1 ARG A 239     483.890  48.483 -29.911  0.00500.00           N
ATOM   3759 1HH1 ARG A 239     483.441  49.284 -29.516  0.00600.00           H
ATOM   3760 2HH1 ARG A 239     483.487  48.024 -30.704  0.00600.00           H
ATOM   3761  NH2 ARG A 239     485.637  46.947 -29.899  0.00500.00           N
ATOM   3762 1HH2 ARG A 239     485.242  46.483 -30.691  0.00600.00           H
ATOM   3763 2HH2 ARG A 239     486.488  46.609 -29.494  0.00600.00           H
ATOM   3764  HN  ARG A 239     485.783  47.912 -23.205  0.00503.98           H
ATOM   3765  N   SER A 239A    487.427  51.754 -24.299  0.00500.00           N
ATOM   3766  CA  SER A 239A    487.397  53.111 -23.776  0.00500.00           C
ATOM   3767  C   SER A 239A    487.261  54.088 -24.915  0.00500.00           C
ATOM   3768  O   SER A 239A    487.679  53.826 -26.053  0.00500.00           O
ATOM   3769  HA  SER A 239A    486.521  53.150 -23.128  0.00600.00           H
ATOM   3770  CB  SER A 239A    488.652  53.414 -22.955  0.00500.00           C
ATOM   3771 1HB  SER A 239A    488.577  54.417 -22.535  0.00600.00           H
ATOM   3772 2HB  SER A 239A    488.711  52.721 -22.115  0.00600.00           H
ATOM   3773  HG  SER A 239A    490.016  52.357 -23.968  0.00600.00           H
ATOM   3774  OG  SER A 239A    489.839  53.314 -23.736  0.00500.00           O
ATOM   3775  HN  SER A 239A    488.032  51.598 -25.081  0.00600.00           H
ATOM   3776  N   TYR A 239B    486.669  55.228 -24.599  0.00500.00           N
ATOM   3777  CA  TYR A 239B    486.576  56.278 -25.591  0.00500.00           C
ATOM   3778  C   TYR A 239B    487.645  57.299 -25.164  0.00500.00           C
ATOM   3779  O   TYR A 239B    487.723  57.611 -23.982  0.00500.00           O
ATOM   3780  HA  TYR A 239B    486.790  55.840 -26.566  0.00600.00           H
ATOM   3781  CB  TYR A 239B    485.161  56.849 -25.468  0.00500.00           C
ATOM   3782 1HB  TYR A 239B    485.028  57.251 -24.465  0.00600.00           H
ATOM   3783 2HB  TYR A 239B    485.055  57.682 -26.163  0.00600.00           H
ATOM   3784  CG  TYR A 239B    484.053  55.829 -25.744  0.00500.00           C
ATOM   3785  HD1 TYR A 239B    484.528  55.658 -27.827  0.00600.00           H
ATOM   3786  CD1 TYR A 239B    483.878  55.327 -27.017  0.00500.00           C
ATOM   3787  HD2 TYR A 239B    483.369  55.808 -23.711  0.00600.00           H
ATOM   3788  CD2 TYR A 239B    483.231  55.411 -24.717  0.00500.00           C
ATOM   3789  CE1 TYR A 239B    482.836  54.367 -27.275  0.00500.00           C
ATOM   3790  HE1 TYR A 239B    482.687  53.963 -28.276  0.00600.00           H
ATOM   3791  HE2 TYR A 239B    481.532  54.113 -24.174  0.00600.00           H
ATOM   3792  CE2 TYR A 239B    482.189  54.452 -24.976  0.00500.00           C
ATOM   3793  CZ  TYR A 239B    482.043  53.977 -26.242  0.00500.00           C
ATOM   3794  OH  TYR A 239B    481.059  53.071 -26.485  0.00500.00           O
ATOM   3795  HH  TYR A 239B    480.559  52.872 -25.642  0.00600.00           H
ATOM   3796  HN  TYR A 239B    486.272  55.422 -23.703  0.00600.00           H
ATOM   3797  N   LEU A 239C    488.433  57.793 -26.110  0.00500.00           N
ATOM   3798  CA  LEU A 239C    489.509  58.719 -25.791  0.00500.00           C
ATOM   3799  C   LEU A 239C    489.266  60.165 -26.175  0.00500.00           C
ATOM   3800  O   LEU A 239C    489.053  60.485 -27.338  0.00500.00           O
ATOM   3801  HA  LEU A 239C    489.626  58.722 -24.708  0.00600.00           H
ATOM   3802  CB  LEU A 239C    490.830  58.233 -26.390  0.00500.00           C
ATOM   3803 1HB  LEU A 239C    490.639  57.882 -27.404  0.00600.00           H
ATOM   3804 2HB  LEU A 239C    491.506  59.084 -26.467  0.00600.00           H
ATOM   3805  HG  LEU A 239C    492.466  56.877 -26.149  0.00600.00           H
ATOM   3806  CG  LEU A 239C    491.544  57.120 -25.621  0.00500.00           C
ATOM   3807  CD1 LEU A 239C    491.937  57.588 -24.218  0.00500.00           C
ATOM   3808 1HD1 LEU A 239C    492.554  58.484 -24.294  0.00600.00           H
ATOM   3809 2HD1 LEU A 239C    491.038  57.815 -23.645  0.00600.00           H
ATOM   3810 3HD1 LEU A 239C    492.500  56.802 -23.716  0.00600.00           H
ATOM   3811  CD2 LEU A 239C    490.696  55.847 -25.583  0.00500.00           C
ATOM   3812 1HD2 LEU A 239C    490.072  55.853 -24.688  0.00600.00           H
ATOM   3813 2HD2 LEU A 239C    490.063  55.806 -26.468  0.00600.00           H
ATOM   3814 3HD2 LEU A 239C    491.350  54.976 -25.563  0.00600.00           H
ATOM   3815  HN  LEU A 239C    488.349  57.570 -27.081  0.00600.00           H
ATOM   3816  N   THR A 239D    489.300  61.045 -25.185  0.00500.00           N
ATOM   3817  CA  THR A 239D    489.150  62.459 -25.529  0.00500.00           C
ATOM   3818  C   THR A 239D    490.363  62.905 -26.350  0.00500.00           C
ATOM   3819  O   THR A 239D    490.336  63.795 -27.211  0.00500.00           O
ATOM   3820  HA  THR A 239D    488.266  62.569 -26.158  0.00600.00           H
ATOM   3821  HB  THR A 239D    489.846  63.194 -23.607  0.00600.00           H
ATOM   3822  CB  THR A 239D    488.953  63.243 -24.229  0.00500.00           C
ATOM   3823  OG1 THR A 239D    487.774  62.681 -23.660  0.00500.00           O
ATOM   3824  HG1 THR A 239D    487.714  62.922 -22.691  0.00600.00           H
ATOM   3825  CG2 THR A 239D    488.584  64.707 -24.479  0.00500.00           C
ATOM   3826 1HG2 THR A 239D    487.657  64.756 -25.049  0.00600.00           H
ATOM   3827 2HG2 THR A 239D    489.382  65.191 -25.042  0.00600.00           H
ATOM   3828 3HG2 THR A 239D    488.452  65.216 -23.524  0.00600.00           H
ATOM   3829  HN  THR A 239D    489.421  60.800 -24.223  0.00600.00           H
ATOM   3830  N   PRO A 239E    491.485  62.261 -26.081  0.00500.00           N
ATOM   3831  CA  PRO A 239E    492.730  62.591 -26.799  0.00500.00           C
ATOM   3832  C   PRO A 239E    492.726  62.142 -28.272  0.00500.00           C
ATOM   3833  O   PRO A 239E    493.352  62.767 -29.129  0.00500.00           O
ATOM   3834  HA  PRO A 239E    492.864  63.672 -26.845  0.00600.00           H
ATOM   3835  CB  PRO A 239E    493.813  61.864 -26.000  0.00500.00           C
ATOM   3836 1HB  PRO A 239E    494.629  61.530 -26.642  0.00600.00           H
ATOM   3837 2HB  PRO A 239E    494.252  62.509 -25.240  0.00600.00           H
ATOM   3838  CG  PRO A 239E    493.084  60.703 -25.387  0.00500.00           C
ATOM   3839 1HG  PRO A 239E    493.034  59.860 -26.076  0.00600.00           H
ATOM   3840 2HG  PRO A 239E    493.590  60.349 -24.489  0.00600.00           H
ATOM   3841  CD  PRO A 239E    491.713  61.222 -25.065  0.00500.00           C
ATOM   3842 1HD  PRO A 239E    490.961  60.435 -25.126  0.00600.00           H
ATOM   3843 2HD  PRO A 239E    491.665  61.632 -24.056  0.00600.00           H
ATOM   3844  N   GLY A 239F    492.017  61.045 -28.584  0.00500.00           N
ATOM   3845  CA  GLY A 239F    491.953  60.508 -29.912  0.00500.00           C
ATOM   3846  C   GLY A 239F    490.763  60.967 -30.707  0.00500.00           C
ATOM   3847  O   GLY A 239F    490.294  60.293 -31.598  0.00500.00           O
ATOM   3848 1HA  GLY A 239F    492.852  60.782 -30.463  0.00600.00           H
ATOM   3849 2HA  GLY A 239F    491.926  59.419 -29.866  0.00600.00           H
ATOM   3850  HN  GLY A 239F    491.480  60.520 -27.924  0.00600.00           H
ATOM   3851  N   ASP A 239G    490.252  62.129 -30.398  0.00500.00           N
ATOM   3852  CA  ASP A 239G    489.091  62.555 -31.169  0.00500.00           C
ATOM   3853  C   ASP A 239G    487.847  61.686 -30.968  0.00500.00           C
ATOM   3854  O   ASP A 239G    486.974  61.586 -31.856  0.00500.00           O
ATOM   3855  HA  ASP A 239G    488.892  63.577 -30.847  0.00600.00           H
ATOM   3856  CB  ASP A 239G    489.380  62.508 -32.671  0.00500.00           C
ATOM   3857 1HB  ASP A 239G    489.217  61.499 -33.046  0.00600.00           H
ATOM   3858 2HB  ASP A 239G    488.684  63.161 -33.199  0.00600.00           H
ATOM   3859  CG  ASP A 239G    490.818  62.941 -32.967  0.00500.00           C
ATOM   3860  OD1 ASP A 239G    491.146  64.095 -32.617  0.00500.00           O
ATOM   3861  OD2 ASP A 239G    491.556  62.108 -33.535  0.00500.00           O
ATOM   3862  HN  ASP A 239G    490.609  62.723 -29.676  0.00600.00           H
ATOM   3863  N   SER A 239H    487.773  61.053 -29.782  0.00500.00           N
ATOM   3864  CA  SER A 239H    486.640  60.230 -29.482  0.00500.00           C
ATOM   3865  C   SER A 239H    486.748  58.879 -30.172  0.00500.00           C
ATOM   3866  O   SER A 239H    485.745  58.192 -30.329  0.00500.00           O
ATOM   3867  HA  SER A 239H    486.656  60.100 -28.400  0.00600.00           H
ATOM   3868  CB  SER A 239H    485.336  60.917 -29.893  0.00500.00           C
ATOM   3869 1HB  SER A 239H    485.134  60.712 -30.944  0.00600.00           H
ATOM   3870 2HB  SER A 239H    484.509  60.497 -29.321  0.00600.00           H
ATOM   3871  HG  SER A 239H    484.523  62.745 -29.965  0.00600.00           H
ATOM   3872  OG  SER A 239H    485.387  62.326 -29.686  0.00500.00           O
ATOM   3873  HN  SER A 239H    488.472  61.116 -29.071  0.00600.00           H
ATOM   3874  N   SER A 239I    487.963  58.508 -30.578  0.00500.00           N
ATOM   3875  CA  SER A 239I    488.168  57.207 -31.201  0.00500.00           C
ATOM   3876  C   SER A 239I    488.328  56.216 -30.113  0.00500.00           C
ATOM   3877  O   SER A 239I    488.705  56.640 -29.036  0.00500.00           O
ATOM   3878  HA  SER A 239I    487.267  57.022 -31.785  0.00600.00           H
ATOM   3879  CB  SER A 239I    489.383  57.227 -32.131  0.00500.00           C
ATOM   3880 1HB  SER A 239I    489.481  56.257 -32.620  0.00600.00           H
ATOM   3881 2HB  SER A 239I    489.227  57.965 -32.916  0.00600.00           H
ATOM   3882  HG  SER A 239I    490.910  58.440 -31.678  0.00600.00           H
ATOM   3883  OG  SER A 239I    490.587  57.526 -31.430  0.00500.00           O
ATOM   3884  HN  SER A 239I    488.781  59.076 -30.484  0.00600.00           H
ATOM   3885  N   SER A 239J    488.050  54.928 -30.375  0.00500.00           N
ATOM   3886  CA  SER A 239J    488.179  53.850 -29.338  0.00500.00           C
ATOM   3887  C   SER A 239J    489.459  53.002 -29.277  0.00500.00           C
ATOM   3888  O   SER A 239J    490.204  52.835 -30.263  0.00500.00           O
ATOM   3889  HA  SER A 239J    488.110  54.363 -28.379  0.00600.00           H
ATOM   3890  CB  SER A 239J    487.041  52.834 -29.457  0.00500.00           C
ATOM   3891 1HB  SER A 239J    487.117  52.315 -30.412  0.00600.00           H
ATOM   3892 2HB  SER A 239J    487.144  52.082 -28.676  0.00600.00           H
ATOM   3893  HG  SER A 239J    485.527  53.597 -28.392  0.00600.00           H
ATOM   3894  OG  SER A 239J    485.761  53.452 -29.354  0.00500.00           O
ATOM   3895  HN  SER A 239J    487.743  54.592 -31.264  0.00600.00           H
ATOM   3896  N   GLY A 239K    489.684  52.479 -28.100  0.00500.00           N
ATOM   3897  CA  GLY A 239K    490.809  51.687 -27.795  0.00500.00           C
ATOM   3898  C   GLY A 239K    490.444  50.541 -26.882  0.00500.00           C
ATOM   3899  O   GLY A 239K    489.676  50.745 -25.948  0.00500.00           O
ATOM   3900 1HA  GLY A 239K    491.242  51.295 -28.714  0.00600.00           H
ATOM   3901 2HA  GLY A 239K    491.572  52.302 -27.318  0.00600.00           H
ATOM   3902  HN  GLY A 239K    489.078  52.594 -27.312  0.00600.00           H
ATOM   3903  N   TRP A 239L    490.974  49.356 -27.132  0.00500.00           N
ATOM   3904  CA  TRP A 239L    490.701  48.318 -26.178  0.00500.00           C
ATOM   3905  C   TRP A 239L    491.581  48.605 -25.004  0.00500.00           C
ATOM   3906  O   TRP A 239L    492.583  49.238 -25.183  0.00500.00           O
ATOM   3907  HA  TRP A 239L    489.648  48.388 -25.903  0.00600.00           H
ATOM   3908  CB  TRP A 239L    490.910  46.935 -26.798  0.00500.00           C
ATOM   3909 1HB  TRP A 239L    491.086  46.214 -26.000  0.00600.00           H
ATOM   3910 2HB  TRP A 239L    489.994  46.634 -27.304  0.00600.00           H
ATOM   3911  CG  TRP A 239L    492.072  46.868 -27.791  0.00500.00           C
ATOM   3912  HD1 TRP A 239L    493.639  45.931 -26.654  0.00600.00           H
ATOM   3913  CD1 TRP A 239L    493.300  46.370 -27.592  0.00500.00           C
ATOM   3914  CD2 TRP A 239L    492.064  47.336 -29.155  0.00500.00           C
ATOM   3915  NE1 TRP A 239L    494.081  46.482 -28.724  0.00500.00           N
ATOM   3916  HE1 TRP A 239L    495.030  46.183 -28.821  0.00600.00           H
ATOM   3917  CE2 TRP A 239L    493.306  47.089 -29.705  0.00500.00           C
ATOM   3918  HE3 TRP A 239L    490.053  48.153 -29.492  0.00600.00           H
ATOM   3919  CE3 TRP A 239L    491.042  47.948 -29.902  0.00500.00           C
ATOM   3920  CZ2 TRP A 239L    493.641  47.421 -31.022  0.00500.00           C
ATOM   3921  HZ2 TRP A 239L    494.629  47.215 -31.434  0.00600.00           H
ATOM   3922  CZ3 TRP A 239L    491.392  48.274 -31.217  0.00500.00           C
ATOM   3923  HZ3 TRP A 239L    490.636  48.752 -31.840  0.00600.00           H
ATOM   3924  CH2 TRP A 239L    492.638  48.033 -31.785  0.00500.00           C
ATOM   3925  HH2 TRP A 239L    492.834  48.317 -32.819  0.00600.00           H
ATOM   3926  HN  TRP A 239L    491.540  49.155 -27.932  0.00600.00           H
ATOM   3927  N   THR A 246     491.233  48.157 -23.820  1.00500.00           N
ATOM   3928  CA  THR A 246     492.162  48.433 -22.487  1.00500.00           C
ATOM   3929  C   THR A 246     491.594  47.352 -21.599  1.00500.00           C
ATOM   3930  O   THR A 246     490.459  46.904 -21.782  1.00500.00           O
ATOM   3931  HA  THR A 246     493.203  48.250 -22.749  0.00600.00           H
ATOM   3932  HB  THR A 246     490.932  50.164 -22.027  0.00600.00           H
ATOM   3933  CB  THR A 246     491.988  49.899 -22.083  0.00500.00           C
ATOM   3934  OG1 THR A 246     492.751  50.618 -23.048  0.00500.00           O
ATOM   3935  HG1 THR A 246     492.453  51.572 -23.078  0.00600.00           H
ATOM   3936  CG2 THR A 246     492.668  50.225 -20.752  0.00500.00           C
ATOM   3937 1HG2 THR A 246     493.736  50.022 -20.831  0.00600.00           H
ATOM   3938 2HG2 THR A 246     492.238  49.608 -19.964  0.00600.00           H
ATOM   3939 3HG2 THR A 246     492.514  51.277 -20.514  0.00600.00           H
ATOM   3940  HN  THR A 246     490.401  47.631 -23.644  0.00600.00           H
ATOM   3941  N   ALA A 247     492.413  46.912 -20.645  1.00500.00           N
ATOM   3942  CA  ALA A 247     492.006  45.893 -19.686  1.00485.82           C
ATOM   3943  C   ALA A 247     492.416  46.329 -18.289  1.00455.08           C
ATOM   3944  O   ALA A 247     493.456  46.969 -18.110  1.00458.63           O
ATOM   3945  HA  ALA A 247     490.920  45.812 -19.729  0.00582.98           H
ATOM   3946  CB  ALA A 247     492.630  44.522 -19.991  1.00485.06           C
ATOM   3947 1HB  ALA A 247     492.321  44.195 -20.984  0.00582.07           H
ATOM   3948 2HB  ALA A 247     493.716  44.601 -19.957  0.00582.07           H
ATOM   3949 3HB  ALA A 247     492.295  43.797 -19.250  0.00582.07           H
ATOM   3950  HN  ALA A 247     493.349  47.239 -20.516  0.00600.00           H
ATOM   3951  N   GLY A 248     491.596  45.974 -17.305  1.00421.24           N
ATOM   3952  CA  GLY A 248     491.937  46.232 -15.916  1.00402.23           C
ATOM   3953  C   GLY A 248     492.828  45.116 -15.376  1.00388.51           C
ATOM   3954  O   GLY A 248     492.993  44.061 -15.994  1.00386.25           O
ATOM   3955 1HA  GLY A 248     492.448  47.191 -15.836  0.00482.68           H
ATOM   3956 2HA  GLY A 248     491.027  46.304 -15.322  0.00482.68           H
ATOM   3957  HN  GLY A 248     490.716  45.520 -17.447  0.00505.49           H
ATOM   3958  N   ALA A 249     493.409  45.368 -14.205  1.00370.87           N
ATOM   3959  CA  ALA A 249     494.336  44.430 -13.574  1.00354.25           C
ATOM   3960  C   ALA A 249     493.557  43.236 -13.038  1.00323.56           C
ATOM   3961  O   ALA A 249     492.907  43.318 -11.994  1.00318.79           O
ATOM   3962  HA  ALA A 249     495.032  44.085 -14.338  0.00425.10           H
ATOM   3963  CB  ALA A 249     495.114  45.123 -12.461  1.00355.51           C
ATOM   3964 1HB  ALA A 249     495.706  45.935 -12.883  0.00426.61           H
ATOM   3965 2HB  ALA A 249     494.418  45.524 -11.726  0.00426.61           H
ATOM   3966 3HB  ALA A 249     495.777  44.403 -11.980  0.00426.61           H
ATOM   3967  HN  ALA A 249     493.260  46.203 -13.676  0.00445.04           H
ATOM   3968  N   ALA A 250     493.627  42.116 -13.759  1.00289.41           N
ATOM   3969  CA  ALA A 250     492.942  40.888 -13.361  1.00261.15           C
ATOM   3970  C   ALA A 250     493.656  39.720 -14.025  1.00224.46           C
ATOM   3971  O   ALA A 250     493.675  39.628 -15.256  1.00222.33           O
ATOM   3972  HA  ALA A 250     493.022  40.799 -12.278  0.00313.38           H
ATOM   3973  CB  ALA A 250     491.469  40.926 -13.758  1.00270.94           C
ATOM   3974 1HB  ALA A 250     490.983  41.770 -13.268  0.00325.13           H
ATOM   3975 2HB  ALA A 250     491.387  41.038 -14.839  0.00325.13           H
ATOM   3976 3HB  ALA A 250     490.986  39.999 -13.451  0.00325.13           H
ATOM   3977  HN  ALA A 250     494.143  42.031 -14.611  0.00347.29           H
ATOM   3978  N   ALA A 251     494.234  38.837 -13.221  1.00179.23           N
ATOM   3979  CA  ALA A 251     495.003  37.710 -13.723  1.00147.85           C
ATOM   3980  C   ALA A 251     494.267  36.402 -13.465  1.00123.77           C
ATOM   3981  O   ALA A 251     493.455  36.286 -12.543  1.00110.35           O
ATOM   3982  HA  ALA A 251     495.112  37.837 -14.800  0.00177.42           H
ATOM   3983  CB  ALA A 251     496.394  37.673 -13.082  1.00146.47           C
ATOM   3984 1HB  ALA A 251     496.922  38.601 -13.304  0.00175.76           H
ATOM   3985 2HB  ALA A 251     496.294  37.563 -12.002  0.00175.76           H
ATOM   3986 3HB  ALA A 251     496.958  36.830 -13.483  0.00175.76           H
ATOM   3987  HN  ALA A 251     494.189  38.876 -12.223  0.00215.08           H
ATOM   3988  N   TYR A 252     494.568  35.407 -14.295  1.00111.19           N
ATOM   3989  CA  TYR A 252     494.007  34.077 -14.126  1.00110.41           C
ATOM   3990  C   TYR A 252     495.127  33.052 -14.242  1.00106.40           C
ATOM   3991  O   TYR A 252     496.219  33.347 -14.731  1.00115.66           O
ATOM   3992  HA  TYR A 252     493.554  34.026 -13.136  0.00132.49           H
ATOM   3993  CB  TYR A 252     492.880  33.801 -15.133  1.00111.95           C
ATOM   3994 1HB  TYR A 252     492.387  32.867 -14.864  0.00134.34           H
ATOM   3995 2HB  TYR A 252     492.133  34.590 -15.051  0.00134.34           H
ATOM   3996  CG  TYR A 252     493.284  33.703 -16.585  1.00115.58           C
ATOM   3997  HD1 TYR A 252     493.192  35.820 -16.942  0.00135.64           H
ATOM   3998  CD1 TYR A 252     493.384  34.837 -17.374  1.00113.03           C
ATOM   3999  HD2 TYR A 252     493.415  31.565 -16.577  0.00139.70           H
ATOM   4000  CD2 TYR A 252     493.505  32.467 -17.184  1.00116.42           C
ATOM   4001  CE1 TYR A 252     493.727  34.750 -18.706  1.00111.30           C
ATOM   4002  HE1 TYR A 252     493.814  35.647 -19.319  0.00133.56           H
ATOM   4003  HE2 TYR A 252     494.034  31.392 -18.956  0.00133.28           H
ATOM   4004  CE2 TYR A 252     493.851  32.371 -18.515  1.00111.07           C
ATOM   4005  CZ  TYR A 252     493.962  33.514 -19.269  1.00106.15           C
ATOM   4006  OH  TYR A 252     494.308  33.421 -20.595  1.00 98.59           O
ATOM   4007  HH  TYR A 252     494.920  34.173 -20.842  0.00118.31           H
ATOM   4008  HN  TYR A 252     495.185  35.498 -15.076  0.00133.43           H
ATOM   4009  N   TYR A 253     494.842  31.836 -13.788  1.00 96.43           N
ATOM   4010  CA  TYR A 253     495.865  30.817 -13.622  1.00 91.97           C
ATOM   4011  C   TYR A 253     495.348  29.479 -14.126  1.00 88.42           C
ATOM   4012  O   TYR A 253     494.178  29.137 -13.947  1.00 95.27           O
ATOM   4013  HA  TYR A 253     496.737  31.116 -14.204  0.00110.36           H
ATOM   4014  CB  TYR A 253     496.275  30.697 -12.157  1.00 98.38           C
ATOM   4015 1HB  TYR A 253     495.392  30.467 -11.561  0.00118.06           H
ATOM   4016 2HB  TYR A 253     496.960  29.856 -12.049  0.00118.06           H
ATOM   4017  CG  TYR A 253     496.923  31.925 -11.609  1.00114.00           C
ATOM   4018  HD1 TYR A 253     498.472  31.946 -13.092  0.00600.00           H
ATOM   4019  CD1 TYR A 253     498.052  32.438 -12.213  0.00500.00           C
ATOM   4020  HD2 TYR A 253     495.501  32.142 -10.019  0.00600.00           H
ATOM   4021  CD2 TYR A 253     496.393  32.546 -10.497  0.00500.00           C
ATOM   4022  CE1 TYR A 253     498.679  33.621 -11.684  0.00500.00           C
ATOM   4023  HE1 TYR A 253     499.571  34.037 -12.152  0.00600.00           H
ATOM   4024  HE2 TYR A 253     496.610  34.232  -9.090  0.00600.00           H
ATOM   4025  CE2 TYR A 253     497.019  33.731  -9.968  0.00500.00           C
ATOM   4026  CZ  TYR A 253     498.131  34.209 -10.587  0.00500.00           C
ATOM   4027  OH  TYR A 253     498.722  35.328 -10.088  0.00500.00           O
ATOM   4028  HH  TYR A 253     498.058  35.858  -9.559  0.00600.00           H
ATOM   4029  HN  TYR A 253     493.924  31.536 -13.531  0.00115.72           H
ATOM   4030  N   VAL A 254     496.240  28.715 -14.757  1.00 84.08           N
ATOM   4031  CA  VAL A 254     495.886  27.439 -15.372  1.00 88.88           C
ATOM   4032  C   VAL A 254     496.877  26.376 -14.920  1.00 92.99           C
ATOM   4033  O   VAL A 254     498.077  26.491 -15.187  1.00103.14           O
ATOM   4034  HA  VAL A 254     494.892  27.167 -15.017  0.00106.66           H
ATOM   4035  HB  VAL A 254     496.839  27.898 -17.233  0.00115.79           H
ATOM   4036  CB  VAL A 254     495.873  27.511 -16.907  1.00 96.49           C
ATOM   4037  CG1 VAL A 254     495.693  26.127 -17.491  1.00 98.34           C
ATOM   4038 1HG1 VAL A 254     496.398  25.441 -17.023  0.00118.01           H
ATOM   4039 2HG1 VAL A 254     494.676  25.784 -17.307  0.00118.01           H
ATOM   4040 3HG1 VAL A 254     495.876  26.160 -18.566  0.00118.01           H
ATOM   4041  CG2 VAL A 254     494.768  28.427 -17.397  1.00101.64           C
ATOM   4042 1HG2 VAL A 254     493.804  28.046 -17.058  0.00121.97           H
ATOM   4043 2HG2 VAL A 254     494.923  29.430 -16.998  0.00121.97           H
ATOM   4044 3HG2 VAL A 254     494.782  28.464 -18.486  0.00121.97           H
ATOM   4045  HN  VAL A 254     497.206  28.951 -14.858  0.00100.90           H
ATOM   4046  N   GLY A 255     496.379  25.336 -14.256  1.00 95.09           N
ATOM   4047  CA  GLY A 255     497.177  24.178 -13.923  1.00 96.35           C
ATOM   4048  C   GLY A 255     496.708  22.943 -14.677  1.00 96.19           C
ATOM   4049  O   GLY A 255     495.741  22.973 -15.429  1.00 93.66           O
ATOM   4050 1HA  GLY A 255     498.223  24.373 -14.161  0.00115.62           H
ATOM   4051 2HA  GLY A 255     497.124  23.991 -12.851  0.00115.62           H
ATOM   4052  HN  GLY A 255     495.431  25.274 -13.941  0.00114.11           H
ATOM   4053  N   TYR A 256     497.417  21.842 -14.458  1.00101.40           N
ATOM   4054  CA  TYR A 256     497.111  20.576 -15.109  1.00111.07           C
ATOM   4055  C   TYR A 256     496.862  19.488 -14.078  1.00107.22           C
ATOM   4056  O   TYR A 256     497.594  19.370 -13.094  1.00112.19           O
ATOM   4057  HA  TYR A 256     496.211  20.715 -15.708  0.00133.28           H
ATOM   4058  CB  TYR A 256     498.242  20.147 -16.040  1.00117.19           C
ATOM   4059 1HB  TYR A 256     499.177  20.139 -15.481  0.00140.63           H
ATOM   4060 2HB  TYR A 256     498.060  19.124 -16.370  0.00140.63           H
ATOM   4061  CG  TYR A 256     498.384  21.038 -17.240  1.00134.82           C
ATOM   4062  HD1 TYR A 256     496.824  20.074 -18.362  0.00172.32           H
ATOM   4063  CD1 TYR A 256     497.573  20.866 -18.350  1.00143.60           C
ATOM   4064  HD2 TYR A 256     499.956  22.210 -16.385  0.00177.35           H
ATOM   4065  CD2 TYR A 256     499.317  22.065 -17.255  1.00147.79           C
ATOM   4066  CE1 TYR A 256     497.693  21.685 -19.451  1.00151.82           C
ATOM   4067  HE1 TYR A 256     497.057  21.543 -20.324  0.00182.18           H
ATOM   4068  HE2 TYR A 256     500.187  23.689 -18.346  0.00188.21           H
ATOM   4069  CE2 TYR A 256     499.446  22.890 -18.351  1.00156.84           C
ATOM   4070  CZ  TYR A 256     498.630  22.694 -19.444  1.00162.08           C
ATOM   4071  OH  TYR A 256     498.753  23.511 -20.539  1.00178.04           O
ATOM   4072  HH  TYR A 256     498.017  23.325 -21.188  0.00213.65           H
ATOM   4073  HN  TYR A 256     498.203  21.797 -13.841  0.00121.68           H
ATOM   4074  N   LEU A 257     495.835  18.682 -14.322  1.00 96.28           N
ATOM   4075  CA  LEU A 257     495.481  17.594 -13.431  1.00 87.79           C
ATOM   4076  C   LEU A 257     496.164  16.318 -13.893  1.00 92.22           C
ATOM   4077  O   LEU A 257     496.237  16.041 -15.093  1.00 92.18           O
ATOM   4078  HA  LEU A 257     495.858  17.846 -12.440  0.00105.35           H
ATOM   4079  CB  LEU A 257     493.971  17.385 -13.419  1.00 84.87           C
ATOM   4080 1HB  LEU A 257     493.664  17.038 -14.406  0.00101.84           H
ATOM   4081 2HB  LEU A 257     493.740  16.586 -12.715  0.00101.84           H
ATOM   4082  HG  LEU A 257     493.287  19.370 -13.790  0.00103.37           H
ATOM   4083  CG  LEU A 257     493.100  18.581 -13.060  1.00 86.14           C
ATOM   4084  CD1 LEU A 257     491.668  18.155 -13.170  1.00 89.43           C
ATOM   4085 1HD1 LEU A 257     491.533  17.563 -14.075  0.00107.32           H
ATOM   4086 2HD1 LEU A 257     491.400  17.555 -12.299  0.00107.32           H
ATOM   4087 3HD1 LEU A 257     491.029  19.037 -13.214  0.00107.32           H
ATOM   4088  CD2 LEU A 257     493.402  19.113 -11.683  1.00 83.52           C
ATOM   4089 1HD2 LEU A 257     493.230  18.330 -10.945  0.00100.22           H
ATOM   4090 2HD2 LEU A 257     494.442  19.435 -11.637  0.00100.22           H
ATOM   4091 3HD2 LEU A 257     492.751  19.961 -11.470  0.00100.22           H
ATOM   4092  HN  LEU A 257     495.240  18.762 -15.121  0.00115.54           H
ATOM   4093  N   GLN A 258     496.661  15.542 -12.939  1.00 98.37           N
ATOM   4094  CA  GLN A 258     497.360  14.304 -13.243  1.00103.98           C
ATOM   4095  C   GLN A 258     496.836  13.187 -12.357  1.00 93.87           C
ATOM   4096  O   GLN A 258     496.445  13.435 -11.214  1.00 88.98           O
ATOM   4097  HA  GLN A 258     497.133  14.092 -14.288  0.00124.78           H
ATOM   4098  CB  GLN A 258     498.876  14.475 -13.050  1.00122.06           C
ATOM   4099 1HB  GLN A 258     499.076  14.887 -12.061  0.00146.47           H
ATOM   4100 2HB  GLN A 258     499.364  13.501 -13.093  0.00146.47           H
ATOM   4101  CG  GLN A 258     499.504  15.384 -14.095  1.00145.63           C
ATOM   4102 1HG  GLN A 258     499.333  14.971 -15.090  0.00174.76           H
ATOM   4103 2HG  GLN A 258     499.024  16.362 -14.067  0.00174.76           H
ATOM   4104  CD  GLN A 258     500.991  15.571 -13.899  1.00176.57           C
ATOM   4105  OE1 GLN A 258     501.451  16.055 -12.879  0.00500.00           O
ATOM   4106  NE2 GLN A 258     501.728  15.165 -14.929  0.00500.00           N
ATOM   4107 1HE2 GLN A 258     501.286  14.777 -15.738  0.00600.00           H
ATOM   4108 2HE2 GLN A 258     502.724  15.249 -14.894  0.00600.00           H
ATOM   4109  HN  GLN A 258     496.594  15.743 -11.963  0.00118.04           H
ATOM   4110  N   PRO A 259     496.785  11.952 -12.868  1.00 96.65           N
ATOM   4111  CA  PRO A 259     496.239  10.846 -12.067  1.00100.09           C
ATOM   4112  C   PRO A 259     497.175  10.468 -10.930  1.00 96.55           C
ATOM   4113  O   PRO A 259     498.258   9.921 -11.146  1.00105.17           O
ATOM   4114  HA  PRO A 259     495.308  11.149 -11.590  0.00120.11           H
ATOM   4115  CB  PRO A 259     496.091   9.712 -13.087  1.00109.59           C
ATOM   4116 1HB  PRO A 259     496.301   8.740 -12.640  0.00131.51           H
ATOM   4117 2HB  PRO A 259     495.079   9.664 -13.490  0.00131.51           H
ATOM   4118  CG  PRO A 259     497.073  10.030 -14.152  1.00113.47           C
ATOM   4119 1HG  PRO A 259     498.055   9.619 -13.918  0.00136.16           H
ATOM   4120 2HG  PRO A 259     496.768   9.604 -15.108  0.00136.16           H
ATOM   4121  CD  PRO A 259     497.132  11.521 -14.233  1.00102.45           C
ATOM   4122 1HD  PRO A 259     498.117  11.868 -14.545  0.00122.94           H
ATOM   4123 2HD  PRO A 259     496.412  11.912 -14.953  0.00122.94           H
ATOM   4124  N   ARG A 260     496.753  10.771  -9.709  1.00 93.96           N
ATOM   4125  CA  ARG A 260     497.634  10.657  -8.561  1.00100.43           C
ATOM   4126  C   ARG A 260     496.816  10.145  -7.388  1.00 98.81           C
ATOM   4127  O   ARG A 260     495.675  10.573  -7.201  1.00105.10           O
ATOM   4128  HA  ARG A 260     498.400   9.946  -8.868  0.00120.52           H
ATOM   4129  CB  ARG A 260     498.267  12.019  -8.235  1.00111.58           C
ATOM   4130 1HB  ARG A 260     497.483  12.752  -8.049  0.00133.90           H
ATOM   4131 2HB  ARG A 260     498.855  11.941  -7.320  0.00133.90           H
ATOM   4132  CG  ARG A 260     499.159  12.498  -9.382  0.00500.00           C
ATOM   4133 1HG  ARG A 260     498.605  12.455 -10.320  0.00600.00           H
ATOM   4134 2HG  ARG A 260     499.436  13.539  -9.222  0.00600.00           H
ATOM   4135  CD  ARG A 260     500.421  11.640  -9.489  0.00500.00           C
ATOM   4136 1HD  ARG A 260     501.015  11.736  -8.580  0.00600.00           H
ATOM   4137 2HD  ARG A 260     500.149  10.588  -9.584  0.00600.00           H
ATOM   4138  NE  ARG A 260     501.221  12.061 -10.662  0.00500.00           N
ATOM   4139  HE  ARG A 260     500.869  12.808 -11.225  0.00600.00           H
ATOM   4140  CZ  ARG A 260     502.387  11.503 -11.015  0.00500.00           C
ATOM   4141  NH1 ARG A 260     502.906  10.498 -10.296  0.00500.00           N
ATOM   4142 1HH1 ARG A 260     502.422  10.159  -9.489  0.00600.00           H
ATOM   4143 2HH1 ARG A 260     503.776  10.088 -10.566  0.00600.00           H
ATOM   4144  NH2 ARG A 260     503.027  11.966 -12.097  0.00500.00           N
ATOM   4145 1HH2 ARG A 260     503.897  11.560 -12.375  0.00600.00           H
ATOM   4146 2HH2 ARG A 260     502.633  12.716 -12.629  0.00600.00           H
ATOM   4147  HN  ARG A 260     495.828  11.089  -9.500  0.00112.75           H
ATOM   4148  N   THR A 261     497.384   9.212  -6.628  1.00 99.04           N
ATOM   4149  CA  THR A 261     496.785   8.815  -5.367  1.00100.61           C
ATOM   4150  C   THR A 261     496.822  10.005  -4.410  1.00 79.61           C
ATOM   4151  O   THR A 261     497.740  10.824  -4.441  1.00 76.58           O
ATOM   4152  HA  THR A 261     495.740   8.564  -5.547  0.00120.73           H
ATOM   4153  HB  THR A 261     498.474   7.906  -4.346  0.00153.52           H
ATOM   4154  CB  THR A 261     497.524   7.606  -4.787  1.00127.93           C
ATOM   4155  OG1 THR A 261     497.673   6.618  -5.813  1.00139.29           O
ATOM   4156  HG1 THR A 261     496.776   6.275  -6.090  0.00167.15           H
ATOM   4157  CG2 THR A 261     496.723   6.966  -3.671  1.00140.11           C
ATOM   4158 1HG2 THR A 261     495.746   6.665  -4.051  0.00168.13           H
ATOM   4159 2HG2 THR A 261     496.592   7.683  -2.861  0.00168.13           H
ATOM   4160 3HG2 THR A 261     497.253   6.090  -3.299  0.00168.13           H
ATOM   4161  HN  THR A 261     498.232   8.738  -6.866  0.00118.85           H
ATOM   4162  N   PHE A 262     495.793  10.124  -3.577  1.00 74.65           N
ATOM   4163  CA  PHE A 262     495.561  11.412  -2.948  1.00 74.43           C
ATOM   4164  C   PHE A 262     494.789  11.274  -1.643  1.00 72.93           C
ATOM   4165  O   PHE A 262     493.698  10.700  -1.622  1.00 78.84           O
ATOM   4166  HA  PHE A 262     496.537  11.850  -2.739  0.00 89.32           H
ATOM   4167  CB  PHE A 262     494.818  12.282  -3.947  1.00 79.27           C
ATOM   4168 1HB  PHE A 262     495.308  12.201  -4.917  0.00 95.12           H
ATOM   4169 2HB  PHE A 262     493.805  11.895  -4.067  0.00 95.12           H
ATOM   4170  CG  PHE A 262     494.737  13.711  -3.574  1.00 89.58           C
ATOM   4171  HD1 PHE A 262     496.791  14.104  -4.044  0.00114.97           H
ATOM   4172  CD1 PHE A 262     495.846  14.521  -3.696  1.00 95.81           C
ATOM   4173  HD2 PHE A 262     492.659  13.629  -3.080  0.00112.81           H
ATOM   4174  CD2 PHE A 262     493.540  14.264  -3.169  1.00 94.01           C
ATOM   4175  CE1 PHE A 262     495.773  15.846  -3.385  1.00101.40           C
ATOM   4176  HE1 PHE A 262     496.658  16.475  -3.473  0.00121.68           H
ATOM   4177  CE2 PHE A 262     493.464  15.594  -2.843  1.00104.51           C
ATOM   4178  HE2 PHE A 262     492.525  16.025  -2.496  0.00125.41           H
ATOM   4179  CZ  PHE A 262     494.583  16.386  -2.959  1.00107.28           C
ATOM   4180  HZ  PHE A 262     494.523  17.446  -2.710  0.00128.74           H
ATOM   4181  HN  PHE A 262     495.164   9.378  -3.355  0.00 89.58           H
ATOM   4182  N   LEU A 263     495.341  11.798  -0.551  1.00 72.34           N
ATOM   4183  CA  LEU A 263     494.817  11.573   0.792  1.00 73.87           C
ATOM   4184  C   LEU A 263     494.047  12.809   1.241  1.00 74.36           C
ATOM   4185  O   LEU A 263     494.443  13.935   0.933  1.00 86.13           O
ATOM   4186  HA  LEU A 263     494.122  10.735   0.734  0.00 88.64           H
ATOM   4187  CB  LEU A 263     495.957  11.252   1.750  1.00 79.29           C
ATOM   4188 1HB  LEU A 263     496.546  10.440   1.322  0.00 95.15           H
ATOM   4189 2HB  LEU A 263     496.610  12.122   1.809  0.00 95.15           H
ATOM   4190  HG  LEU A 263     495.015  11.708   3.587  0.00109.14           H
ATOM   4191  CG  LEU A 263     495.542  10.865   3.141  1.00 90.95           C
ATOM   4192  CD1 LEU A 263     494.568   9.686   3.114  0.00500.00           C
ATOM   4193 1HD1 LEU A 263     493.645   9.988   2.620  0.00600.00           H
ATOM   4194 2HD1 LEU A 263     495.018   8.856   2.569  0.00600.00           H
ATOM   4195 3HD1 LEU A 263     494.349   9.374   4.135  0.00600.00           H
ATOM   4196  CD2 LEU A 263     496.763  10.581   4.018  0.00500.00           C
ATOM   4197 1HD2 LEU A 263     497.248   9.665   3.679  0.00600.00           H
ATOM   4198 2HD2 LEU A 263     497.465  11.412   3.945  0.00600.00           H
ATOM   4199 3HD2 LEU A 263     496.446  10.463   5.054  0.00600.00           H
ATOM   4200  HN  LEU A 263     496.152  12.384  -0.562  0.00 86.81           H
ATOM   4201  N   LEU A 264     492.950  12.603   1.965  1.00 64.89           N
ATOM   4202  CA  LEU A 264     492.060  13.681   2.371  1.00 56.49           C
ATOM   4203  C   LEU A 264     491.723  13.557   3.849  1.00 57.16           C
ATOM   4204  O   LEU A 264     491.383  12.470   4.318  1.00 58.97           O
ATOM   4205  HA  LEU A 264     492.594  14.620   2.224  0.00 67.79           H
ATOM   4206  CB  LEU A 264     490.779  13.643   1.545  1.00 55.31           C
ATOM   4207 1HB  LEU A 264     490.337  12.651   1.641  0.00 66.37           H
ATOM   4208 2HB  LEU A 264     490.069  14.350   1.977  0.00 66.37           H
ATOM   4209  HG  LEU A 264     491.703  13.323  -0.346  0.00 76.12           H
ATOM   4210  CG  LEU A 264     490.917  13.956   0.066  1.00 63.43           C
ATOM   4211  CD1 LEU A 264     489.644  13.627  -0.667  1.00 68.52           C
ATOM   4212 1HD1 LEU A 264     489.423  12.566  -0.553  0.00 82.22           H
ATOM   4213 2HD1 LEU A 264     488.824  14.215  -0.255  0.00 82.22           H
ATOM   4214 3HD1 LEU A 264     489.763  13.861  -1.725  0.00 82.22           H
ATOM   4215  CD2 LEU A 264     491.205  15.419  -0.046  1.00 66.20           C
ATOM   4216 1HD2 LEU A 264     490.571  15.968   0.650  0.00 79.44           H
ATOM   4217 2HD2 LEU A 264     492.252  15.603   0.193  0.00 79.44           H
ATOM   4218 3HD2 LEU A 264     491.001  15.753  -1.065  0.00 79.44           H
ATOM   4219  HN  LEU A 264     492.653  11.703   2.285  0.00 77.87           H
ATOM   4220  N   LYS A 265     491.804  14.667   4.575  1.00 64.78           N
ATOM   4221  CA  LYS A 265     491.398  14.695   5.973  1.00 74.49           C
ATOM   4222  C   LYS A 265     490.080  15.432   6.128  1.00 75.73           C
ATOM   4223  O   LYS A 265     489.970  16.606   5.774  1.00 80.86           O
ATOM   4224  HA  LYS A 265     491.246  13.664   6.290  0.00 89.39           H
ATOM   4225  CB  LYS A 265     492.448  15.375   6.847  1.00 79.34           C
ATOM   4226 1HB  LYS A 265     493.401  14.852   6.751  0.00 95.21           H
ATOM   4227 2HB  LYS A 265     492.610  16.396   6.500  0.00 95.21           H
ATOM   4228  CG  LYS A 265     492.074  15.422   8.317  1.00 88.89           C
ATOM   4229 1HG  LYS A 265     491.146  15.979   8.442  0.00106.67           H
ATOM   4230 2HG  LYS A 265     491.890  14.411   8.682  0.00106.67           H
ATOM   4231  CD  LYS A 265     493.168  16.068   9.140  1.00113.76           C
ATOM   4232 1HD  LYS A 265     494.065  15.449   9.110  0.00136.51           H
ATOM   4233 2HD  LYS A 265     493.432  17.033   8.707  0.00136.51           H
ATOM   4234  CE  LYS A 265     492.750  16.268  10.586  1.00140.64           C
ATOM   4235 1HE  LYS A 265     493.507  16.848  11.113  0.00168.77           H
ATOM   4236 2HE  LYS A 265     491.823  16.842  10.626  0.00168.77           H
ATOM   4237  NZ  LYS A 265     492.547  14.985  11.305  1.00151.75           N
ATOM   4238 1HZ  LYS A 265     492.290  15.173  12.267  0.00182.10           H
ATOM   4239 2HZ  LYS A 265     491.807  14.458  10.854  0.00182.10           H
ATOM   4240 3HZ  LYS A 265     493.406  14.446  11.282  0.00182.10           H
ATOM   4241  HN  LYS A 265     492.140  15.542   4.224  0.00 77.74           H
ATOM   4242  N   TYR A 266     489.093  14.747   6.685  1.00 75.70           N
ATOM   4243  CA  TYR A 266     487.784  15.327   6.928  1.00 77.83           C
ATOM   4244  C   TYR A 266     487.692  15.823   8.364  1.00 97.03           C
ATOM   4245  O   TYR A 266     488.566  15.573   9.196  1.00 99.91           O
ATOM   4246  HA  TYR A 266     487.655  16.166   6.245  0.00 93.40           H
ATOM   4247  CB  TYR A 266     486.688  14.306   6.628  1.00 66.13           C
ATOM   4248 1HB  TYR A 266     486.880  13.401   7.204  0.00 79.36           H
ATOM   4249 2HB  TYR A 266     485.732  14.704   6.969  0.00 79.36           H
ATOM   4250  CG  TYR A 266     486.595  13.959   5.166  1.00 62.54           C
ATOM   4251  HD1 TYR A 266     485.323  15.615   4.670  0.00 77.40           H
ATOM   4252  CD1 TYR A 266     485.851  14.737   4.299  1.00 64.50           C
ATOM   4253  HD2 TYR A 266     487.864  12.250   5.323  0.00 81.73           H
ATOM   4254  CD2 TYR A 266     487.269  12.868   4.651  1.00 68.11           C
ATOM   4255  CE1 TYR A 266     485.762  14.421   2.960  1.00 65.77           C
ATOM   4256  HE1 TYR A 266     485.159  15.027   2.284  0.00 78.92           H
ATOM   4257  HE2 TYR A 266     487.725  11.680   2.929  0.00 83.18           H
ATOM   4258  CE2 TYR A 266     487.190  12.550   3.312  1.00 69.32           C
ATOM   4259  CZ  TYR A 266     486.438  13.333   2.474  1.00 61.44           C
ATOM   4260  OH  TYR A 266     486.357  13.019   1.143  1.00 52.82           O
ATOM   4261  HH  TYR A 266     485.877  13.745   0.648  0.00 63.38           H
ATOM   4262  HN  TYR A 266     489.168  13.794   6.976  0.00 90.84           H
ATOM   4263  N   ASN A 267     486.617  16.542   8.649  1.00117.43           N
ATOM   4264  CA  ASN A 267     486.453  17.229   9.920  1.00140.41           C
ATOM   4265  C   ASN A 267     485.248  16.651  10.666  1.00154.32           C
ATOM   4266  O   ASN A 267     484.501  15.820  10.143  1.00148.99           O
ATOM   4267  HA  ASN A 267     487.389  17.066  10.456  0.00168.49           H
ATOM   4268  CB  ASN A 267     486.295  18.735   9.665  1.00157.46           C
ATOM   4269 1HB  ASN A 267     486.976  19.046   8.872  0.00188.95           H
ATOM   4270 2HB  ASN A 267     485.283  18.944   9.316  0.00188.95           H
ATOM   4271  CG  ASN A 267     486.566  19.587  10.892  1.00187.91           C
ATOM   4272  OD1 ASN A 267     486.845  19.020  11.969  1.00198.62           O
ATOM   4273  ND2 ASN A 267     486.472  20.896  10.673  0.00500.00           N
ATOM   4274 1HD2 ASN A 267     486.241  21.235   9.762  0.00600.00           H
ATOM   4275 2HD2 ASN A 267     486.633  21.541  11.420  0.00600.00           H
ATOM   4276  HN  ASN A 267     485.847  16.668   8.024  0.00140.92           H
ATOM   4277  N   GLU A 268     485.097  17.076  11.925  1.00165.55           N
ATOM   4278  CA  GLU A 268     483.857  16.856  12.664  1.00169.88           C
ATOM   4279  C   GLU A 268     482.675  17.483  11.939  1.00143.17           C
ATOM   4280  O   GLU A 268     481.576  16.918  11.909  1.00133.12           O
ATOM   4281  HA  GLU A 268     483.731  15.773  12.702  0.00203.86           H
ATOM   4282  CB  GLU A 268     483.985  17.439  14.071  1.00212.11           C
ATOM   4283 1HB  GLU A 268     484.802  16.945  14.600  0.00254.53           H
ATOM   4284 2HB  GLU A 268     484.102  18.520  14.012  0.00254.53           H
ATOM   4285  CG  GLU A 268     482.769  17.235  14.956  1.00262.56           C
ATOM   4286 1HG  GLU A 268     481.891  17.668  14.478  0.00315.07           H
ATOM   4287 2HG  GLU A 268     482.574  16.169  15.074  0.00315.07           H
ATOM   4288  CD  GLU A 268     482.943  17.858  16.324  1.00305.36           C
ATOM   4289  OE1 GLU A 268     483.994  18.487  16.562  1.00325.13           O
ATOM   4290  OE2 GLU A 268     482.028  17.716  17.164  1.00330.71           O
ATOM   4291  HN  GLU A 268     485.801  17.563  12.440  0.00198.66           H
ATOM   4292  N   ASN A 269     482.885  18.671  11.363  1.00137.53           N
ATOM   4293  CA  ASN A 269     481.904  19.253  10.456  1.00133.53           C
ATOM   4294  C   ASN A 269     481.692  18.365   9.237  1.00114.52           C
ATOM   4295  O   ASN A 269     480.565  18.229   8.753  1.00117.45           O
ATOM   4296  HA  ASN A 269     480.993  19.352  11.046  0.00160.24           H
ATOM   4297  CB  ASN A 269     482.371  20.632   9.995  1.00146.04           C
ATOM   4298 1HB  ASN A 269     483.271  20.531   9.389  0.00175.25           H
ATOM   4299 2HB  ASN A 269     481.609  21.085   9.362  0.00175.25           H
ATOM   4300  CG  ASN A 269     482.670  21.585  11.142  1.00163.63           C
ATOM   4301  OD1 ASN A 269     483.834  21.865  11.422  1.00155.83           O
ATOM   4302  ND2 ASN A 269     481.636  22.116  11.780  1.00186.20           N
ATOM   4303 1HD2 ASN A 269     480.703  21.884  11.500  0.00223.44           H
ATOM   4304 2HD2 ASN A 269     481.787  22.748  12.540  0.00223.44           H
ATOM   4305  HN  ASN A 269     483.705  19.225  11.507  0.00165.04           H
ATOM   4306  N   GLY A 270     482.756  17.744   8.739  1.00106.96           N
ATOM   4307  CA  GLY A 270     482.674  16.942   7.537  1.00110.97           C
ATOM   4308  C   GLY A 270     483.156  17.700   6.318  1.00110.99           C
ATOM   4309  O   GLY A 270     482.658  17.507   5.206  1.00 99.11           O
ATOM   4310 1HA  GLY A 270     483.271  16.039   7.656  0.00133.16           H
ATOM   4311 2HA  GLY A 270     481.644  16.625   7.376  0.00133.16           H
ATOM   4312  HN  GLY A 270     483.668  17.783   9.146  0.00128.35           H
ATOM   4313  N   THR A 271     484.144  18.563   6.530  1.00113.28           N
ATOM   4314  CA  THR A 271     484.702  19.419   5.495  1.00119.28           C
ATOM   4315  C   THR A 271     486.189  19.119   5.419  1.00104.09           C
ATOM   4316  O   THR A 271     486.828  18.924   6.457  1.00106.86           O
ATOM   4317  HA  THR A 271     484.245  19.151   4.543  0.00143.14           H
ATOM   4318  HB  THR A 271     485.037  21.207   6.693  0.00170.56           H
ATOM   4319  CB  THR A 271     484.451  20.898   5.828  1.00142.13           C
ATOM   4320  OG1 THR A 271     483.045  21.116   6.006  1.00153.60           O
ATOM   4321  HG1 THR A 271     482.760  20.789   6.907  0.00184.32           H
ATOM   4322  CG2 THR A 271     484.942  21.810   4.719  1.00154.28           C
ATOM   4323 1HG2 THR A 271     484.411  21.577   3.796  0.00185.14           H
ATOM   4324 2HG2 THR A 271     486.011  21.660   4.571  0.00185.14           H
ATOM   4325 3HG2 THR A 271     484.756  22.848   4.993  0.00185.14           H
ATOM   4326  HN  THR A 271     484.587  18.700   7.416  0.00135.94           H
ATOM   4327  N   ILE A 272     486.735  19.050   4.204  1.00 87.50           N
ATOM   4328  CA  ILE A 272     488.144  18.714   4.019  1.00 82.15           C
ATOM   4329  C   ILE A 272     489.033  19.822   4.564  1.00 79.60           C
ATOM   4330  O   ILE A 272     489.030  20.945   4.055  1.00 83.27           O
ATOM   4331  HA  ILE A 272     488.343  17.809   4.594  0.00 98.58           H
ATOM   4332  HB  ILE A 272     488.176  19.323   1.964  0.00 98.60           H
ATOM   4333  CB  ILE A 272     488.469  18.446   2.542  1.00 82.17           C
ATOM   4334  CG1 ILE A 272     487.658  17.269   2.029  1.00 86.13           C
ATOM   4335 1HG1 ILE A 272     487.971  16.358   2.538  0.00103.36           H
ATOM   4336 2HG1 ILE A 272     486.604  17.419   2.264  0.00103.36           H
ATOM   4337  CG2 ILE A 272     489.930  18.133   2.387  1.00 84.67           C
ATOM   4338 1HG2 ILE A 272     490.522  18.926   2.842  0.00101.60           H
ATOM   4339 2HG2 ILE A 272     490.151  17.186   2.878  0.00101.60           H
ATOM   4340 3HG2 ILE A 272     490.174  18.059   1.327  0.00101.60           H
ATOM   4341  CD1 ILE A 272     487.783  17.044   0.550  1.00 87.47           C
ATOM   4342 1HD1 ILE A 272     487.385  17.909   0.017  0.00104.96           H
ATOM   4343 2HD1 ILE A 272     488.833  16.909   0.290  0.00104.96           H
ATOM   4344 3HD1 ILE A 272     487.221  16.154   0.268  0.00104.96           H
ATOM   4345  HN  ILE A 272     486.234  19.218   3.356  0.00105.00           H
ATOM   4346  N   THR A 273     489.799  19.514   5.609  1.00 84.73           N
ATOM   4347  CA  THR A 273     490.656  20.523   6.220  1.00 97.71           C
ATOM   4348  C   THR A 273     492.045  20.522   5.600  1.00102.61           C
ATOM   4349  O   THR A 273     492.634  21.583   5.372  1.00115.01           O
ATOM   4350  HA  THR A 273     490.226  21.505   6.020  0.00117.25           H
ATOM   4351  HB  THR A 273     491.310  21.100   8.207  0.00138.19           H
ATOM   4352  CB  THR A 273     490.758  20.292   7.727  1.00115.16           C
ATOM   4353  OG1 THR A 273     491.336  19.007   7.972  1.00117.92           O
ATOM   4354  HG1 THR A 273     491.595  18.925   8.934  0.00141.50           H
ATOM   4355  CG2 THR A 273     489.391  20.359   8.366  1.00132.40           C
ATOM   4356 1HG2 THR A 273     488.751  19.589   7.935  0.00158.88           H
ATOM   4357 2HG2 THR A 273     488.953  21.339   8.185  0.00158.88           H
ATOM   4358 3HG2 THR A 273     489.485  20.194   9.440  0.00158.88           H
ATOM   4359  HN  THR A 273     489.837  18.606   6.027  0.00101.68           H
ATOM   4360  N   ASP A 274     492.593  19.340   5.338  1.00106.03           N
ATOM   4361  CA  ASP A 274     493.943  19.219   4.812  1.00105.36           C
ATOM   4362  C   ASP A 274     494.026  17.994   3.918  1.00 84.51           C
ATOM   4363  O   ASP A 274     493.343  16.992   4.135  1.00 84.68           O
ATOM   4364  HA  ASP A 274     494.121  20.146   4.266  0.00126.43           H
ATOM   4365  CB  ASP A 274     494.973  19.138   5.947  1.00122.62           C
ATOM   4366 1HB  ASP A 274     494.813  19.957   6.647  0.00147.14           H
ATOM   4367 2HB  ASP A 274     494.834  18.211   6.503  0.00147.14           H
ATOM   4368  CG  ASP A 274     496.401  19.197   5.447  1.00144.37           C
ATOM   4369  OD1 ASP A 274     496.849  20.293   5.049  1.00147.51           O
ATOM   4370  OD2 ASP A 274     497.082  18.152   5.459  1.00158.73           O
ATOM   4371  HN  ASP A 274     492.130  18.464   5.481  0.00127.24           H
ATOM   4372  N   ALA A 275     494.872  18.082   2.898  1.00 74.20           N
ATOM   4373  CA  ALA A 275     495.063  16.996   1.955  1.00 71.45           C
ATOM   4374  C   ALA A 275     496.551  16.758   1.768  1.00 78.87           C
ATOM   4375  O   ALA A 275     497.377  17.640   2.005  1.00 85.30           O
ATOM   4376  HA  ALA A 275     494.610  16.101   2.383  0.00 85.74           H
ATOM   4377  CB  ALA A 275     494.397  17.296   0.614  1.00 69.24           C
ATOM   4378 1HB  ALA A 275     493.315  17.322   0.743  0.00 83.09           H
ATOM   4379 2HB  ALA A 275     494.742  18.262   0.245  0.00 83.09           H
ATOM   4380 3HB  ALA A 275     494.659  16.518  -0.104  0.00 83.09           H
ATOM   4381  HN  ALA A 275     495.431  18.889   2.706  0.00 89.04           H
ATOM   4382  N   VAL A 276     496.891  15.544   1.340  1.00 84.03           N
ATOM   4383  CA  VAL A 276     498.274  15.126   1.139  1.00 84.12           C
ATOM   4384  C   VAL A 276     498.378  14.383  -0.184  1.00 89.49           C
ATOM   4385  O   VAL A 276     497.655  13.407  -0.409  1.00 85.36           O
ATOM   4386  HA  VAL A 276     498.886  16.026   1.088  0.00100.94           H
ATOM   4387  HB  VAL A 276     498.013  13.498   2.510  0.00 93.47           H
ATOM   4388  CB  VAL A 276     498.776  14.249   2.302  1.00 77.89           C
ATOM   4389  CG1 VAL A 276     500.035  13.534   1.928  1.00 78.86           C
ATOM   4390 1HG1 VAL A 276     499.829  12.834   1.119  0.00 94.63           H
ATOM   4391 2HG1 VAL A 276     500.780  14.259   1.601  0.00 94.63           H
ATOM   4392 3HG1 VAL A 276     500.414  12.988   2.793  0.00 94.63           H
ATOM   4393  CG2 VAL A 276     499.077  15.108   3.504  1.00 81.70           C
ATOM   4394 1HG2 VAL A 276     499.847  15.836   3.246  0.00 98.04           H
ATOM   4395 2HG2 VAL A 276     498.173  15.631   3.814  0.00 98.04           H
ATOM   4396 3HG2 VAL A 276     499.432  14.479   4.321  0.00 98.04           H
ATOM   4397  HN  VAL A 276     496.235  14.823   1.124  0.00100.84           H
ATOM   4398  N   ASP A 277     499.261  14.854  -1.061  1.00 94.49           N
ATOM   4399  CA  ASP A 277     499.560  14.154  -2.305  1.00 98.61           C
ATOM   4400  C   ASP A 277     500.395  12.927  -1.978  1.00 89.39           C
ATOM   4401  O   ASP A 277     501.269  12.986  -1.115  1.00 86.68           O
ATOM   4402  HA  ASP A 277     498.590  13.903  -2.734  0.00118.33           H
ATOM   4403  CB  ASP A 277     500.317  15.067  -3.258  1.00107.44           C
ATOM   4404 1HB  ASP A 277     499.828  16.041  -3.298  0.00128.93           H
ATOM   4405 2HB  ASP A 277     501.327  15.233  -2.884  0.00128.93           H
ATOM   4406  CG  ASP A 277     500.401  14.512  -4.648  1.00118.37           C
ATOM   4407  OD1 ASP A 277     499.399  14.626  -5.377  1.00120.21           O
ATOM   4408  OD2 ASP A 277     501.461  13.959  -5.008  1.00121.86           O
ATOM   4409  HN  ASP A 277     499.775  15.703  -0.937  0.00113.39           H
ATOM   4410  N   CYS A 278     500.145  11.813  -2.658  1.00 85.10           N
ATOM   4411  CA  CYS A 278     500.896  10.609  -2.332  1.00 85.30           C
ATOM   4412  C   CYS A 278     502.273  10.625  -2.977  1.00 78.05           C
ATOM   4413  O   CYS A 278     503.228  10.064  -2.431  1.00 78.47           O
ATOM   4414  HA  CYS A 278     501.004  10.592  -1.247  0.00102.36           H
ATOM   4415  CB  CYS A 278     500.111   9.371  -2.750  1.00 93.43           C
ATOM   4416 1HB  CYS A 278     499.106   9.408  -2.327  0.00112.12           H
ATOM   4417 2HB  CYS A 278     499.999   9.350  -3.833  0.00112.12           H
ATOM   4418  HG  CYS A 278     502.017   8.009  -2.849  0.00148.58           H
ATOM   4419  SG  CYS A 278     500.846   7.807  -2.254  1.00123.82           S
ATOM   4420  HN  CYS A 278     499.466  11.745  -3.389  0.00102.12           H
ATOM   4421  N   ALA A 279     502.408  11.277  -4.126  1.00 72.39           N
ATOM   4422  CA  ALA A 279     503.636  11.226  -4.908  1.00 74.07           C
ATOM   4423  C   ALA A 279     504.349  12.571  -4.954  1.00 60.87           C
ATOM   4424  O   ALA A 279     505.023  12.898  -5.930  1.00 56.13           O
ATOM   4425  HA  ALA A 279     504.307  10.513  -4.427  0.00 88.88           H
ATOM   4426  CB  ALA A 279     503.354  10.741  -6.324  1.00 91.42           C
ATOM   4427 1HB  ALA A 279     502.904   9.749  -6.285  0.00109.70           H
ATOM   4428 2HB  ALA A 279     502.669  11.431  -6.815  0.00109.70           H
ATOM   4429 3HB  ALA A 279     504.288  10.695  -6.885  0.00109.70           H
ATOM   4430  HN  ALA A 279     501.691  11.842  -4.536  0.00 86.87           H
ATOM   4431  N   LEU A 280     504.219  13.366  -3.897  1.00 56.70           N
ATOM   4432  CA  LEU A 280     504.947  14.628  -3.850  1.00 60.65           C
ATOM   4433  C   LEU A 280     506.389  14.412  -3.416  1.00 56.93           C
ATOM   4434  O   LEU A 280     507.325  14.672  -4.180  1.00 62.06           O
ATOM   4435  HA  LEU A 280     504.963  15.033  -4.861  0.00 72.78           H
ATOM   4436  CB  LEU A 280     504.249  15.596  -2.900  1.00 67.51           C
ATOM   4437 1HB  LEU A 280     503.225  15.737  -3.245  0.00 81.01           H
ATOM   4438 2HB  LEU A 280     504.193  15.130  -1.915  0.00 81.01           H
ATOM   4439  HG  LEU A 280     504.903  17.414  -3.762  0.00 89.17           H
ATOM   4440  CG  LEU A 280     504.930  16.931  -2.786  1.00 74.31           C
ATOM   4441  CD1 LEU A 280     504.222  17.854  -1.833  1.00 88.81           C
ATOM   4442 1HD1 LEU A 280     503.191  17.994  -2.161  0.00106.57           H
ATOM   4443 2HD1 LEU A 280     504.229  17.419  -0.833  0.00106.57           H
ATOM   4444 3HD1 LEU A 280     504.730  18.817  -1.813  0.00106.57           H
ATOM   4445  CD2 LEU A 280     506.402  16.766  -2.405  0.00500.00           C
ATOM   4446 1HD2 LEU A 280     506.489  16.046  -1.591  0.00600.00           H
ATOM   4447 2HD2 LEU A 280     506.964  16.407  -3.268  0.00600.00           H
ATOM   4448 3HD2 LEU A 280     506.805  17.726  -2.083  0.00600.00           H
ATOM   4449  HN  LEU A 280     503.643  13.158  -3.107  0.00 68.04           H
ATOM   4450  N   ASP A 281     506.581  13.928  -2.200  1.00 53.72           N
ATOM   4451  CA  ASP A 281     507.890  13.613  -1.653  1.00 54.15           C
ATOM   4452  C   ASP A 281     507.728  12.380  -0.762  1.00 53.50           C
ATOM   4453  O   ASP A 281     506.604  12.058  -0.369  1.00 49.19           O
ATOM   4454  HA  ASP A 281     508.529  13.440  -2.518  0.00 64.98           H
ATOM   4455  CB  ASP A 281     508.481  14.822  -0.891  1.00 59.22           C
ATOM   4456 1HB  ASP A 281     509.414  14.530  -0.407  0.00 71.06           H
ATOM   4457 2HB  ASP A 281     508.722  15.617  -1.596  0.00 71.06           H
ATOM   4458  CG  ASP A 281     507.556  15.385   0.163  1.00 63.30           C
ATOM   4459  OD1 ASP A 281     506.455  14.903   0.371  1.00 60.60           O
ATOM   4460  OD2 ASP A 281     507.969  16.370   0.813  0.00500.00           O
ATOM   4461  HN  ASP A 281     505.845  13.736  -1.552  0.00 64.46           H
ATOM   4462  N   PRO A 282     508.818  11.648  -0.471  1.00 55.37           N
ATOM   4463  CA  PRO A 282     508.661  10.379   0.265  1.00 56.10           C
ATOM   4464  C   PRO A 282     508.139  10.512   1.683  1.00 57.54           C
ATOM   4465  O   PRO A 282     507.708   9.507   2.259  1.00 58.25           O
ATOM   4466  HA  PRO A 282     507.917   9.750  -0.223  0.00 67.32           H
ATOM   4467  CB  PRO A 282     510.076   9.798   0.250  1.00 53.09           C
ATOM   4468 1HB  PRO A 282     510.635  10.077   1.142  0.00 63.71           H
ATOM   4469 2HB  PRO A 282     510.062   8.708   0.211  0.00 63.71           H
ATOM   4470  CG  PRO A 282     510.670  10.361  -0.943  1.00 54.08           C
ATOM   4471 1HG  PRO A 282     511.757  10.358  -0.881  0.00 64.90           H
ATOM   4472 2HG  PRO A 282     510.400   9.783  -1.828  0.00 64.90           H
ATOM   4473  CD  PRO A 282     510.167  11.736  -1.058  1.00 57.07           C
ATOM   4474 1HD  PRO A 282     510.893  12.389  -1.543  0.00 68.48           H
ATOM   4475 2HD  PRO A 282     509.252  11.780  -1.649  0.00 68.48           H
ATOM   4476  N   LEU A 283     508.167  11.706   2.267  1.00 61.69           N
ATOM   4477  CA  LEU A 283     507.452  11.927   3.515  1.00 69.96           C
ATOM   4478  C   LEU A 283     505.951  11.813   3.301  1.00 64.95           C
ATOM   4479  O   LEU A 283     505.237  11.215   4.111  1.00 67.50           O
ATOM   4480  HA  LEU A 283     507.752  11.139   4.207  0.00 83.95           H
ATOM   4481  CB  LEU A 283     507.811  13.294   4.089  1.00 77.21           C
ATOM   4482 1HB  LEU A 283     508.887  13.320   4.264  0.00 92.65           H
ATOM   4483 2HB  LEU A 283     507.591  14.051   3.337  0.00 92.65           H
ATOM   4484  HG  LEU A 283     506.031  13.667   5.202  0.00 94.73           H
ATOM   4485  CG  LEU A 283     507.107  13.681   5.382  1.00 78.94           C
ATOM   4486  CD1 LEU A 283     507.400  12.674   6.463  1.00 75.30           C
ATOM   4487 1HD1 LEU A 283     507.014  11.698   6.165  0.00 90.36           H
ATOM   4488 2HD1 LEU A 283     508.477  12.607   6.615  0.00 90.36           H
ATOM   4489 3HD1 LEU A 283     506.921  12.986   7.390  0.00 90.36           H
ATOM   4490  CD2 LEU A 283     507.567  15.055   5.802  1.00 86.47           C
ATOM   4491 1HD2 LEU A 283     508.644  15.044   5.964  0.00103.76           H
ATOM   4492 2HD2 LEU A 283     507.324  15.776   5.021  0.00103.76           H
ATOM   4493 3HD2 LEU A 283     507.063  15.339   6.728  0.00103.76           H
ATOM   4494  HN  LEU A 283     508.658  12.497   1.901  0.00 74.03           H
ATOM   4495  N   SER A 284     505.455  12.363   2.196  1.00 60.13           N
ATOM   4496  CA  SER A 284     504.022  12.322   1.945  1.00 64.62           C
ATOM   4497  C   SER A 284     503.612  10.986   1.346  1.00 60.95           C
ATOM   4498  O   SER A 284     502.428  10.632   1.343  1.00 58.70           O
ATOM   4499  HA  SER A 284     503.555  12.456   2.921  0.00 77.54           H
ATOM   4500  CB  SER A 284     503.626  13.478   1.039  1.00 76.21           C
ATOM   4501 1HB  SER A 284     502.697  13.920   1.400  0.00 91.45           H
ATOM   4502 2HB  SER A 284     504.388  14.256   1.087  0.00 91.45           H
ATOM   4503  HG  SER A 284     502.894  13.724  -0.807  0.00600.00           H
ATOM   4504  OG  SER A 284     503.458  13.062  -0.314  0.00500.00           O
ATOM   4505  HN  SER A 284     506.011  12.818   1.500  0.00 72.16           H
ATOM   4506  N   GLU A 285     504.577  10.239   0.813  1.00 62.99           N
ATOM   4507  CA  GLU A 285     504.339   8.835   0.501  1.00 69.62           C
ATOM   4508  C   GLU A 285     504.100   8.042   1.773  1.00 59.80           C
ATOM   4509  O   GLU A 285     503.262   7.134   1.810  1.00 57.43           O
ATOM   4510  HA  GLU A 285     503.441   8.824  -0.116  0.00 83.54           H
ATOM   4511  CB  GLU A 285     505.533   8.266  -0.263  1.00 88.07           C
ATOM   4512 1HB  GLU A 285     505.616   8.754  -1.233  0.00105.68           H
ATOM   4513 2HB  GLU A 285     506.434   8.356   0.344  0.00105.68           H
ATOM   4514  CG  GLU A 285     505.449   6.784  -0.587  1.00107.71           C
ATOM   4515 1HG  GLU A 285     506.413   6.433  -0.953  0.00129.25           H
ATOM   4516 2HG  GLU A 285     505.229   6.222   0.321  0.00129.25           H
ATOM   4517  CD  GLU A 285     504.395   6.452  -1.621  1.00130.13           C
ATOM   4518  OE1 GLU A 285     504.096   7.314  -2.472  1.00144.58           O
ATOM   4519  OE2 GLU A 285     503.860   5.325  -1.585  1.00147.20           O
ATOM   4520  HN  GLU A 285     505.493  10.577   0.601  0.00 75.59           H
ATOM   4521  N   THR A 286     504.832   8.383   2.831  1.00 53.79           N
ATOM   4522  CA  THR A 286     504.699   7.695   4.107  1.00 51.23           C
ATOM   4523  C   THR A 286     503.360   8.017   4.750  1.00 53.69           C
ATOM   4524  O   THR A 286     502.738   7.157   5.382  1.00 57.70           O
ATOM   4525  HA  THR A 286     504.712   6.621   3.921  0.00 61.48           H
ATOM   4526  HB  THR A 286     505.556   8.957   5.649  0.00 60.54           H
ATOM   4527  CB  THR A 286     505.841   8.104   5.033  1.00 50.45           C
ATOM   4528  OG1 THR A 286     506.940   8.322   4.151  0.00500.00           O
ATOM   4529  HG1 THR A 286     507.672   8.807   4.631  0.00600.00           H
ATOM   4530  CG2 THR A 286     506.306   6.957   5.932  0.00500.00           C
ATOM   4531 1HG2 THR A 286     506.671   6.136   5.315  0.00600.00           H
ATOM   4532 2HG2 THR A 286     505.471   6.611   6.540  0.00600.00           H
ATOM   4533 3HG2 THR A 286     507.108   7.308   6.582  0.00600.00           H
ATOM   4534  HN  THR A 286     505.510   9.118   2.829  0.00 64.55           H
ATOM   4535  N   LYS A 287     502.920   9.272   4.618  1.00 54.96           N
ATOM   4536  CA  LYS A 287     501.682   9.715   5.250  1.00 57.13           C
ATOM   4537  C   LYS A 287     500.478   9.001   4.661  1.00 54.64           C
ATOM   4538  O   LYS A 287     499.500   8.729   5.361  1.00 53.45           O
ATOM   4539  HA  LYS A 287     501.741   9.447   6.305  0.00 68.56           H
ATOM   4540  CB  LYS A 287     501.524  11.225   5.098  1.00 62.03           C
ATOM   4541 1HB  LYS A 287     501.594  11.498   4.046  0.00 74.44           H
ATOM   4542 2HB  LYS A 287     500.534  11.527   5.439  0.00 74.44           H
ATOM   4543  CG  LYS A 287     502.540  12.037   5.855  1.00 67.21           C
ATOM   4544 1HG  LYS A 287     502.521  11.760   6.909  0.00 80.65           H
ATOM   4545 2HG  LYS A 287     503.541  11.812   5.483  0.00 80.65           H
ATOM   4546  CD  LYS A 287     502.277  13.517   5.720  1.00 74.77           C
ATOM   4547 1HD  LYS A 287     502.307  13.801   4.669  0.00 89.72           H
ATOM   4548 2HD  LYS A 287     501.275  13.746   6.084  0.00 89.72           H
ATOM   4549  CE  LYS A 287     503.297  14.319   6.496  1.00 84.06           C
ATOM   4550 1HE  LYS A 287     503.262  14.041   7.550  0.00100.87           H
ATOM   4551 2HE  LYS A 287     504.300  14.086   6.138  0.00100.87           H
ATOM   4552  NZ  LYS A 287     503.063  15.779   6.369  1.00 92.39           N
ATOM   4553 1HZ  LYS A 287     503.765  16.281   6.901  0.00110.87           H
ATOM   4554 2HZ  LYS A 287     503.123  16.047   5.393  0.00110.87           H
ATOM   4555 3HZ  LYS A 287     502.142  16.006   6.727  0.00110.87           H
ATOM   4556  HN  LYS A 287     503.392   9.979   4.092  0.00 65.95           H
ATOM   4557  N   CYS A 288     500.539   8.679   3.371  1.00 59.36           N
ATOM   4558  CA  CYS A 288     499.499   7.866   2.765  1.00 71.31           C
ATOM   4559  C   CYS A 288     499.680   6.390   3.072  1.00 78.40           C
ATOM   4560  O   CYS A 288     498.741   5.611   2.889  1.00 79.57           O
ATOM   4561  HA  CYS A 288     498.551   8.204   3.186  0.00 85.57           H
ATOM   4562  CB  CYS A 288     499.483   8.074   1.255  1.00 85.34           C
ATOM   4563 1HB  CYS A 288     500.455   7.817   0.835  0.00102.41           H
ATOM   4564 2HB  CYS A 288     498.751   7.411   0.795  0.00102.41           H
ATOM   4565  HG  CYS A 288     500.261  10.279   1.110  0.00123.35           H
ATOM   4566  SG  CYS A 288     499.095   9.752   0.751  1.00102.79           S
ATOM   4567  HN  CYS A 288     501.275   8.965   2.757  0.00 71.23           H
ATOM   4568  N   THR A 289     500.867   5.989   3.526  1.00 87.43           N
ATOM   4569  CA  THR A 289     501.119   4.581   3.803  1.00 97.73           C
ATOM   4570  C   THR A 289     500.670   4.202   5.207  1.00 93.33           C
ATOM   4571  O   THR A 289     499.976   3.199   5.393  1.00 99.16           O
ATOM   4572  HA  THR A 289     500.523   3.983   3.114  0.00117.28           H
ATOM   4573  HB  THR A 289     502.929   4.536   2.611  0.00127.88           H
ATOM   4574  CB  THR A 289     502.597   4.264   3.614  1.00106.57           C
ATOM   4575  OG1 THR A 289     502.852   2.905   3.906  1.00114.92           O
ATOM   4576  HG1 THR A 289     503.711   2.619   3.482  0.00137.90           H
ATOM   4577  CG2 THR A 289     503.483   4.957   4.651  0.00500.00           C
ATOM   4578 1HG2 THR A 289     503.112   4.736   5.652  0.00600.00           H
ATOM   4579 2HG2 THR A 289     503.462   6.034   4.484  0.00600.00           H
ATOM   4580 3HG2 THR A 289     504.507   4.595   4.554  0.00600.00           H
ATOM   4581  HN  THR A 289     501.637   6.603   3.700  0.00104.92           H
ATOM   4582  N   LEU A 290     501.061   4.993   6.211  1.00 89.91           N
ATOM   4583  CA  LEU A 290     500.629   4.725   7.581  1.00 97.20           C
ATOM   4584  C   LEU A 290     499.276   5.338   7.892  1.00 96.01           C
ATOM   4585  O   LEU A 290     498.741   5.083   8.978  1.00103.08           O
ATOM   4586  HA  LEU A 290     500.522   3.646   7.684  0.00116.64           H
ATOM   4587  CB  LEU A 290     501.645   5.248   8.613  1.00103.64           C
ATOM   4588 1HB  LEU A 290     501.693   6.335   8.529  0.00124.37           H
ATOM   4589 2HB  LEU A 290     501.268   5.023   9.612  0.00124.37           H
ATOM   4590  HG  LEU A 290     503.076   4.346   7.333  0.00123.08           H
ATOM   4591  CG  LEU A 290     503.000   4.621   8.385  1.00102.57           C
ATOM   4592  CD1 LEU A 290     504.123   5.620   8.674  0.00500.00           C
ATOM   4593 1HD1 LEU A 290     503.945   6.538   8.113  0.00600.00           H
ATOM   4594 2HD1 LEU A 290     504.144   5.844   9.739  0.00600.00           H
ATOM   4595 3HD1 LEU A 290     505.078   5.189   8.373  0.00600.00           H
ATOM   4596  CD2 LEU A 290     503.153   3.335   9.201  0.00500.00           C
ATOM   4597 1HD2 LEU A 290     503.376   3.587  10.237  0.00600.00           H
ATOM   4598 2HD2 LEU A 290     502.225   2.766   9.158  0.00600.00           H
ATOM   4599 3HD2 LEU A 290     503.966   2.738   8.789  0.00600.00           H
ATOM   4600  HN  LEU A 290     501.655   5.789   6.097  0.00107.89           H
ATOM   4601  N   LYS A 291     498.722   6.129   6.969  1.00 92.62           N
ATOM   4602  CA  LYS A 291     497.425   6.804   7.088  1.00 92.77           C
ATOM   4603  C   LYS A 291     497.361   7.691   8.329  1.00 85.64           C
ATOM   4604  O   LYS A 291     496.539   7.501   9.223  1.00 90.99           O
ATOM   4605  HA  LYS A 291     497.313   7.452   6.218  0.00111.32           H
ATOM   4606  CB  LYS A 291     496.268   5.804   7.060  1.00106.56           C
ATOM   4607 1HB  LYS A 291     496.443   5.018   7.795  0.00127.87           H
ATOM   4608 2HB  LYS A 291     495.343   6.304   7.345  0.00127.87           H
ATOM   4609  CG  LYS A 291     496.055   5.150   5.714  1.00134.68           C
ATOM   4610 1HG  LYS A 291     495.803   5.909   4.974  0.00161.62           H
ATOM   4611 2HG  LYS A 291     496.981   4.678   5.385  0.00161.62           H
ATOM   4612  CD  LYS A 291     494.950   4.116   5.783  1.00173.64           C
ATOM   4613 1HD  LYS A 291     494.924   3.544   4.856  0.00208.37           H
ATOM   4614 2HD  LYS A 291     495.158   3.409   6.587  0.00208.37           H
ATOM   4615  CE  LYS A 291     493.600   4.764   6.017  1.00192.55           C
ATOM   4616 1HE  LYS A 291     492.850   3.998   6.211  0.00231.06           H
ATOM   4617 2HE  LYS A 291     493.643   5.400   6.900  0.00231.06           H
ATOM   4618  NZ  LYS A 291     493.167   5.581   4.853  1.00200.47           N
ATOM   4619 1HZ  LYS A 291     492.246   5.963   5.033  0.00240.56           H
ATOM   4620 2HZ  LYS A 291     493.825   6.338   4.709  0.00240.56           H
ATOM   4621 3HZ  LYS A 291     493.136   4.998   4.025  0.00240.56           H
ATOM   4622  HN  LYS A 291     499.144   6.342   6.087  0.00111.14           H
ATOM   4623  N   SER A 292     498.257   8.672   8.362  1.00 82.46           N
ATOM   4624  CA  SER A 292     498.290   9.665   9.428  1.00 86.43           C
ATOM   4625  C   SER A 292     499.038  10.883   8.916  1.00 86.71           C
ATOM   4626  O   SER A 292     499.630  10.860   7.836  1.00 82.84           O
ATOM   4627  HA  SER A 292     497.245   9.899   9.636  0.00103.72           H
ATOM   4628  CB  SER A 292     498.953   9.121  10.694  1.00 89.28           C
ATOM   4629 1HB  SER A 292     498.399   8.252  11.048  0.00107.14           H
ATOM   4630 2HB  SER A 292     499.961   8.782  10.457  0.00107.14           H
ATOM   4631  HG  SER A 292     499.436   9.750  12.522  0.00108.79           H
ATOM   4632  OG  SER A 292     498.997  10.114  11.700  1.00 90.66           O
ATOM   4633  HN  SER A 292     498.968   8.804   7.670  0.00 98.95           H
ATOM   4634  N   PHE A 293     499.001  11.955   9.703  1.00 90.80           N
ATOM   4635  CA  PHE A 293     499.754  13.156   9.373  1.00 98.54           C
ATOM   4636  C   PHE A 293     500.909  13.411  10.324  1.00 98.26           C
ATOM   4637  O   PHE A 293     501.852  14.115   9.952  1.00100.75           O
ATOM   4638  HA  PHE A 293     500.157  13.020   8.369  0.00118.25           H
ATOM   4639  CB  PHE A 293     498.847  14.395   9.360  1.00112.41           C
ATOM   4640 1HB  PHE A 293     498.275  14.424  10.287  0.00134.89           H
ATOM   4641 2HB  PHE A 293     499.471  15.289   9.343  0.00134.89           H
ATOM   4642  CG  PHE A 293     497.888  14.457   8.201  1.00126.19           C
ATOM   4643  HD1 PHE A 293     498.764  12.821   7.121  0.00162.14           H
ATOM   4644  CD1 PHE A 293     497.982  13.580   7.135  1.00135.12           C
ATOM   4645  HD2 PHE A 293     496.845  16.151   8.983  0.00181.06           H
ATOM   4646  CD2 PHE A 293     496.918  15.439   8.161  1.00150.88           C
ATOM   4647  CE1 PHE A 293     497.098  13.648   6.084  1.00146.99           C
ATOM   4648  HE1 PHE A 293     497.164  12.927   5.269  0.00176.39           H
ATOM   4649  CE2 PHE A 293     496.044  15.520   7.101  1.00168.38           C
ATOM   4650  HE2 PHE A 293     495.278  16.296   7.084  0.00202.06           H
ATOM   4651  CZ  PHE A 293     496.136  14.623   6.061  1.00162.05           C
ATOM   4652  HZ  PHE A 293     495.443  14.686   5.222  0.00194.46           H
ATOM   4653  HN  PHE A 293     498.472  12.008  10.549  0.00108.96           H
ATOM   4654  N   THR A 294     500.865  12.865  11.534  1.00108.88           N
ATOM   4655  CA  THR A 294     501.909  13.077  12.530  1.00129.30           C
ATOM   4656  C   THR A 294     502.510  11.717  12.866  1.00121.45           C
ATOM   4657  O   THR A 294     501.930  10.941  13.631  1.00133.24           O
ATOM   4658  HA  THR A 294     502.689  13.695  12.085  0.00155.16           H
ATOM   4659  HB  THR A 294     502.112  13.864  14.539  0.00196.25           H
ATOM   4660  CB  THR A 294     501.353  13.781  13.762  1.00163.54           C
ATOM   4661  OG1 THR A 294     500.200  13.017  14.107  0.00500.00           O
ATOM   4662  HG1 THR A 294     500.476  12.129  14.475  0.00600.00           H
ATOM   4663  CG2 THR A 294     500.796  15.170  13.442  0.00500.00           C
ATOM   4664 1HG2 THR A 294     499.987  15.080  12.717  0.00600.00           H
ATOM   4665 2HG2 THR A 294     501.588  15.792  13.026  0.00600.00           H
ATOM   4666 3HG2 THR A 294     500.417  15.628  14.355  0.00600.00           H
ATOM   4667  HN  THR A 294     500.125  12.274  11.853  0.00130.66           H
ATOM   4668  N   VAL A 295     503.671  11.443  12.295  1.00106.74           N
ATOM   4669  CA  VAL A 295     504.328  10.143  12.380  1.00 99.14           C
ATOM   4670  C   VAL A 295     505.428  10.230  13.421  1.00100.29           C
ATOM   4671  O   VAL A 295     506.162  11.224  13.477  1.00 94.05           O
ATOM   4672  HA  VAL A 295     503.582   9.418  12.705  0.00118.97           H
ATOM   4673  HB  VAL A 295     505.548  10.506  10.654  0.00114.05           H
ATOM   4674  CB  VAL A 295     504.880   9.719  11.004  1.00 95.04           C
ATOM   4675  CG1 VAL A 295     505.694   8.435  11.081  1.00100.70           C
ATOM   4676 1HG1 VAL A 295     506.551   8.587  11.739  0.00120.84           H
ATOM   4677 2HG1 VAL A 295     505.071   7.632  11.476  0.00120.84           H
ATOM   4678 3HG1 VAL A 295     506.044   8.166  10.085  0.00120.84           H
ATOM   4679  CG2 VAL A 295     503.751   9.570   9.982  0.00500.00           C
ATOM   4680 1HG2 VAL A 295     503.047   8.813  10.325  0.00600.00           H
ATOM   4681 2HG2 VAL A 295     503.234  10.524   9.871  0.00600.00           H
ATOM   4682 3HG2 VAL A 295     504.168   9.269   9.021  0.00600.00           H
ATOM   4683  HN  VAL A 295     504.198  12.099  11.759  0.00128.09           H
ATOM   4684  N   GLU A 296     505.530   9.200  14.265  1.00105.28           N
ATOM   4685  CA  GLU A 296     506.461   9.206  15.384  1.00119.20           C
ATOM   4686  C   GLU A 296     507.922   9.265  14.962  1.00109.58           C
ATOM   4687  O   GLU A 296     508.552  10.318  15.093  1.00121.73           O
ATOM   4688  HA  GLU A 296     506.229  10.109  15.948  0.00143.04           H
ATOM   4689  CB  GLU A 296     506.239   7.961  16.242  1.00157.53           C
ATOM   4690 1HB  GLU A 296     506.254   7.072  15.611  0.00189.04           H
ATOM   4691 2HB  GLU A 296     506.975   7.933  17.045  0.00189.04           H
ATOM   4692  CG  GLU A 296     504.892   7.962  16.927  1.00203.79           C
ATOM   4693 1HG  GLU A 296     504.801   8.846  17.557  0.00244.55           H
ATOM   4694 2HG  GLU A 296     504.100   8.021  16.180  0.00244.55           H
ATOM   4695  CD  GLU A 296     504.707   6.702  17.776  0.00500.00           C
ATOM   4696  OE1 GLU A 296     504.758   5.605  17.179  0.00500.00           O
ATOM   4697  OE2 GLU A 296     504.517   6.866  19.000  0.00500.00           O
ATOM   4698  HN  GLU A 296     504.987   8.363  14.194  0.00126.34           H
ATOM   4699  N   LYS A 297     508.432   8.177  14.384  1.00101.48           N
ATOM   4700  CA  LYS A 297     509.857   7.972  14.143  1.00 92.64           C
ATOM   4701  C   LYS A 297     510.000   6.619  13.463  1.00 86.53           C
ATOM   4702  O   LYS A 297     509.095   5.785  13.530  1.00 92.52           O
ATOM   4703  HA  LYS A 297     510.190   8.758  13.464  0.00111.17           H
ATOM   4704  CB  LYS A 297     510.661   7.998  15.454  1.00 94.24           C
ATOM   4705 1HB  LYS A 297     510.301   8.807  16.090  0.00113.09           H
ATOM   4706 2HB  LYS A 297     510.502   7.069  16.001  0.00113.09           H
ATOM   4707  CG  LYS A 297     512.152   8.177  15.327  1.00103.38           C
ATOM   4708 1HG  LYS A 297     512.573   7.347  14.759  0.00124.06           H
ATOM   4709 2HG  LYS A 297     512.366   9.088  14.769  0.00124.06           H
ATOM   4710  CD  LYS A 297     512.782   8.245  16.690  1.00130.77           C
ATOM   4711 1HD  LYS A 297     512.339   9.062  17.259  0.00156.92           H
ATOM   4712 2HD  LYS A 297     512.574   7.325  17.238  0.00156.92           H
ATOM   4713  CE  LYS A 297     514.269   8.446  16.566  1.00152.95           C
ATOM   4714 1HE  LYS A 297     514.702   7.648  15.963  0.00183.54           H
ATOM   4715 2HE  LYS A 297     514.474   9.384  16.049  0.00183.54           H
ATOM   4716  NZ  LYS A 297     514.925   8.466  17.894  1.00166.56           N
ATOM   4717 1HZ  LYS A 297     515.925   8.593  17.776  0.00199.87           H
ATOM   4718 2HZ  LYS A 297     514.551   9.232  18.445  0.00199.87           H
ATOM   4719 3HZ  LYS A 297     514.750   7.589  18.372  0.00199.87           H
ATOM   4720  HN  LYS A 297     507.884   7.404  14.064  0.00121.78           H
ATOM   4721  N   GLY A 298     511.131   6.409  12.802  1.00 77.60           N
ATOM   4722  CA  GLY A 298     511.491   5.061  12.426  1.00 75.80           C
ATOM   4723  C   GLY A 298     511.693   4.833  10.948  1.00 68.25           C
ATOM   4724  O   GLY A 298     512.265   5.668  10.246  1.00 63.48           O
ATOM   4725 1HA  GLY A 298     512.417   4.776  12.927  0.00 90.96           H
ATOM   4726 2HA  GLY A 298     510.721   4.367  12.761  0.00 90.96           H
ATOM   4727  HN  GLY A 298     511.767   7.134  12.538  0.00 93.12           H
ATOM   4728  N   ILE A 299     511.206   3.695  10.468  1.00 57.95           N
ATOM   4729  CA  ILE A 299     511.431   3.264   9.098  1.00 49.90           C
ATOM   4730  C   ILE A 299     510.191   2.511   8.628  1.00 46.49           C
ATOM   4731  O   ILE A 299     509.579   1.758   9.393  1.00 51.54           O
ATOM   4732  HA  ILE A 299     511.555   4.160   8.489  0.00 59.88           H
ATOM   4733  HB  ILE A 299     513.555   3.061   9.355  0.00 55.21           H
ATOM   4734  CB  ILE A 299     512.729   2.436   9.016  1.00 46.01           C
ATOM   4735  CG1 ILE A 299     513.041   2.025   7.586  1.00 49.26           C
ATOM   4736 1HG1 ILE A 299     512.306   1.297   7.244  0.00 59.11           H
ATOM   4737 2HG1 ILE A 299     512.960   2.891   6.929  0.00 59.11           H
ATOM   4738  CG2 ILE A 299     512.717   1.262   9.982  1.00 45.76           C
ATOM   4739 1HG2 ILE A 299     512.562   1.628  10.998  0.00 54.91           H
ATOM   4740 2HG2 ILE A 299     511.910   0.580   9.715  0.00 54.91           H
ATOM   4741 3HG2 ILE A 299     513.671   0.736   9.928  0.00 54.91           H
ATOM   4742  CD1 ILE A 299     514.407   1.435   7.426  1.00 54.77           C
ATOM   4743 1HD1 ILE A 299     515.151   2.132   7.809  0.00 65.72           H
ATOM   4744 2HD1 ILE A 299     514.465   0.499   7.984  0.00 65.72           H
ATOM   4745 3HD1 ILE A 299     514.598   1.241   6.371  0.00 65.72           H
ATOM   4746  HN  ILE A 299     510.654   3.053  11.000  0.00 69.54           H
ATOM   4747  N   TYR A 300     509.768   2.755   7.394  1.00 45.16           N
ATOM   4748  CA  TYR A 300     508.447   2.339   6.931  1.00 48.30           C
ATOM   4749  C   TYR A 300     508.616   1.710   5.552  1.00 47.62           C
ATOM   4750  O   TYR A 300     509.727   1.333   5.180  1.00 45.13           O
ATOM   4751  HA  TYR A 300     508.055   1.610   7.640  0.00 57.96           H
ATOM   4752  CB  TYR A 300     507.492   3.539   6.987  1.00 53.88           C
ATOM   4753 1HB  TYR A 300     507.902   4.345   6.378  0.00 64.66           H
ATOM   4754 2HB  TYR A 300     506.540   3.255   6.540  0.00 64.66           H
ATOM   4755  CG  TYR A 300     507.273   4.023   8.402  1.00 55.85           C
ATOM   4756  HD1 TYR A 300     505.811   2.524   8.879  0.00 75.76           H
ATOM   4757  CD1 TYR A 300     506.377   3.384   9.239  1.00 63.13           C
ATOM   4758  HD2 TYR A 300     508.702   5.605   8.258  0.00 70.09           H
ATOM   4759  CD2 TYR A 300     507.987   5.099   8.907  1.00 58.41           C
ATOM   4760  CE1 TYR A 300     506.181   3.815  10.532  1.00 71.31           C
ATOM   4761  HE1 TYR A 300     505.470   3.311  11.186  0.00 85.57           H
ATOM   4762  HE2 TYR A 300     508.362   6.394  10.563  0.00 79.03           H
ATOM   4763  CE2 TYR A 300     507.796   5.539  10.195  1.00 65.86           C
ATOM   4764  CZ  TYR A 300     506.895   4.893  11.003  1.00 70.27           C
ATOM   4765  OH  TYR A 300     506.701   5.325  12.293  1.00 71.86           O
ATOM   4766  HH  TYR A 300     507.500   5.838  12.605  0.00 86.23           H
ATOM   4767  HN  TYR A 300     510.309   3.232   6.701  0.00 54.19           H
ATOM   4768  N   GLN A 301     507.524   1.505   4.815  1.00 55.73           N
ATOM   4769  CA  GLN A 301     507.631   0.789   3.545  1.00 67.67           C
ATOM   4770  C   GLN A 301     506.750   1.405   2.463  1.00 72.22           C
ATOM   4771  O   GLN A 301     505.779   2.115   2.737  1.00 64.39           O
ATOM   4772  HA  GLN A 301     508.675   0.878   3.247  0.00 81.20           H
ATOM   4773  CB  GLN A 301     507.257  -0.695   3.668  1.00 79.58           C
ATOM   4774 1HB  GLN A 301     506.359  -0.798   4.278  0.00 95.50           H
ATOM   4775 2HB  GLN A 301     507.022  -1.098   2.683  0.00 95.50           H
ATOM   4776  CG  GLN A 301     508.298  -1.619   4.275  1.00 90.74           C
ATOM   4777 1HG  GLN A 301     508.088  -2.649   3.986  0.00108.89           H
ATOM   4778 2HG  GLN A 301     509.284  -1.372   3.880  0.00108.89           H
ATOM   4779  CD  GLN A 301     508.357  -1.549   5.782  1.00110.48           C
ATOM   4780  OE1 GLN A 301     507.360  -1.780   6.467  1.00122.93           O
ATOM   4781  NE2 GLN A 301     509.532  -1.227   6.311  1.00119.87           N
ATOM   4782 1HE2 GLN A 301     510.315  -1.049   5.716  0.00143.84           H
ATOM   4783 2HE2 GLN A 301     509.632  -1.165   7.303  0.00143.84           H
ATOM   4784  HN  GLN A 301     506.610   1.814   5.072  0.00 66.88           H
ATOM   4785  N   THR A 302     507.145   1.119   1.215  1.00 84.36           N
ATOM   4786  CA  THR A 302     506.344   1.106  -0.012  1.00 92.15           C
ATOM   4787  C   THR A 302     507.170   0.373  -1.068  1.00 90.33           C
ATOM   4788  O   THR A 302     508.400   0.460  -1.056  1.00 83.92           O
ATOM   4789  HA  THR A 302     505.434   0.537   0.178  0.00110.58           H
ATOM   4790  HB  THR A 302     505.396   3.035   0.311  0.00133.76           H
ATOM   4791  CB  THR A 302     505.938   2.508  -0.474  1.00111.47           C
ATOM   4792  OG1 THR A 302     505.190   2.408  -1.692  1.00121.91           O
ATOM   4793  HG1 THR A 302     504.715   3.269  -1.873  0.00146.29           H
ATOM   4794  CG2 THR A 302     507.138   3.416  -0.662  1.00114.96           C
ATOM   4795 1HG2 THR A 302     507.772   3.021  -1.456  0.00137.95           H
ATOM   4796 2HG2 THR A 302     507.707   3.464   0.267  0.00137.95           H
ATOM   4797 3HG2 THR A 302     506.799   4.416  -0.931  0.00137.95           H
ATOM   4798  HN  THR A 302     508.081   0.868   0.968  0.00101.23           H
ATOM   4799  N   SER A 303     506.538  -0.405  -1.948  1.00 99.22           N
ATOM   4800  CA  SER A 303     507.305  -1.427  -2.657  1.00106.27           C
ATOM   4801  C   SER A 303     507.335  -1.262  -4.171  1.00 88.25           C
ATOM   4802  O   SER A 303     507.362  -2.279  -4.865  1.00 89.59           O
ATOM   4803  HA  SER A 303     508.323  -1.339  -2.279  0.00127.52           H
ATOM   4804  CB  SER A 303     506.763  -2.817  -2.315  1.00124.40           C
ATOM   4805 1HB  SER A 303     507.423  -3.576  -2.734  0.00149.28           H
ATOM   4806 2HB  SER A 303     506.767  -2.952  -1.234  0.00149.28           H
ATOM   4807  HG  SER A 303     505.481  -3.171  -3.801  0.00148.31           H
ATOM   4808  OG  SER A 303     505.450  -2.991  -2.818  1.00123.59           O
ATOM   4809  HN  SER A 303     505.563  -0.335  -2.158  0.00119.06           H
ATOM   4810  N   ASN A 304     507.334  -0.052  -4.718  1.00 81.56           N
ATOM   4811  CA  ASN A 304     507.425   0.115  -6.162  1.00 86.28           C
ATOM   4812  C   ASN A 304     508.875   0.325  -6.567  1.00 59.02           C
ATOM   4813  O   ASN A 304     509.692   0.743  -5.747  1.00 41.79           O
ATOM   4814  HA  ASN A 304     507.006  -0.798  -6.583  0.00103.54           H
ATOM   4815  CB  ASN A 304     506.584   1.302  -6.652  1.00124.28           C
ATOM   4816 1HB  ASN A 304     506.815   2.186  -6.057  0.00149.14           H
ATOM   4817 2HB  ASN A 304     506.844   1.535  -7.684  0.00149.14           H
ATOM   4818  CG  ASN A 304     505.100   1.031  -6.569  1.00150.93           C
ATOM   4819  OD1 ASN A 304     504.643  -0.077  -6.850  1.00136.59           O
ATOM   4820  ND2 ASN A 304     504.331   2.052  -6.201  1.00171.57           N
ATOM   4821 1HD2 ASN A 304     504.743   2.939  -5.996  0.00205.88           H
ATOM   4822 2HD2 ASN A 304     503.341   1.931  -6.129  0.00205.88           H
ATOM   4823  HN  ASN A 304     507.272   0.798  -4.194  0.00 97.87           H
ATOM   4824  N   PHE A 305     509.175   0.025  -7.840  1.00 59.67           N
ATOM   4825  CA  PHE A 305     510.462   0.254  -8.511  1.00 64.99           C
ATOM   4826  C   PHE A 305     510.395   0.027 -10.019  1.00 64.54           C
ATOM   4827  O   PHE A 305     509.594  -0.766 -10.521  1.00 52.41           O
ATOM   4828  HA  PHE A 305     510.741   1.292  -8.329  0.00 77.99           H
ATOM   4829  CB  PHE A 305     511.588  -0.632  -7.953  1.00 69.69           C
ATOM   4830 1HB  PHE A 305     511.152  -1.546  -7.552  0.00 83.63           H
ATOM   4831 2HB  PHE A 305     512.246  -0.923  -8.771  0.00 83.63           H
ATOM   4832  CG  PHE A 305     512.398   0.022  -6.892  1.00 61.22           C
ATOM   4833  HD1 PHE A 305     511.933   1.994  -7.575  0.00 66.78           H
ATOM   4834  CD1 PHE A 305     512.464   1.393  -6.837  1.00 55.65           C
ATOM   4835  HD2 PHE A 305     513.025  -1.807  -5.978  0.00 70.50           H
ATOM   4836  CD2 PHE A 305     513.078  -0.720  -5.947  1.00 58.75           C
ATOM   4837  CE1 PHE A 305     513.182   2.003  -5.871  1.00 60.85           C
ATOM   4838  HE1 PHE A 305     513.210   3.092  -5.817  0.00 73.02           H
ATOM   4839  CE2 PHE A 305     513.825  -0.098  -4.976  1.00 52.72           C
ATOM   4840  HE2 PHE A 305     514.369  -0.676  -4.231  0.00 63.26           H
ATOM   4841  CZ  PHE A 305     513.879   1.258  -4.954  1.00 56.82           C
ATOM   4842  HZ  PHE A 305     514.486   1.753  -4.196  0.00 68.18           H
ATOM   4843  HN  PHE A 305     508.534  -0.399  -8.480  0.00 71.60           H
[truncated: 1,528,812 more chars]
